# Supplementary material for: Nicotinamide riboside attenuates age-associated metabolic and functional changes in hematopoietic stem cells
Source: Nat Commun. 2021 May 11;12:2665. doi: 10.1038/s41467-021-22863-0 (PMC8113506; doi:10.1038/s41467-021-22863-0)
Supplement: Supplementary file 3 — Supplementary Data 1 [file 41467_2021_22863_MOESM3_ESM.xlsx]

## Sheet: Sheet1
Geneid	Young	Aged	FDR
Trim34b	0	-6.82853	0.000483244
Ddx3y	0	-6.38125	5.97157e-05
Dnm3os	0	-6.13958	6.10308e-05
Eif2s3y	0	-5.30366	0.000340271
Timp4	0	-4.42944	1.01637e-05
Dgkb	0	-4.41732	0.000593525
Gm22829	0	-4.37795	0.00131645
Gm15535	0	-4.37337	0.000777898
Kdm5d	0	-4.26587	0.0015613
EU599041	0	-4.25523	2.00969e-05
Gm42479	0	-3.98506	0.0051678
Gm38001	0	-3.93305	0.0180147
Gm22003	0	-3.92753	1.16123e-08
Gm37836	0	-3.84226	0.014284
Gm44680	0	-3.7353	2.56933e-07
Gm25784	0	-3.69082	0.000610029
Gm29736	0	-3.63658	0.00107132
Gm12366	0	-3.62493	0.00134275
Gm23412	0	-3.61086	0.00081756
Gm37266	0	-3.58568	0.0116839
Gm4017	0	-3.43704	0.000116491
Gm25404	0	-3.4324	0.00284873
Gpr3	0	-3.42381	2.37934e-05
Hnf4a	0	-3.41534	2.10348e-09
Gm12064	0	-3.35796	0.00398171
Gm37080	0	-3.31178	0.000224585
Gldc	0	-3.29253	0.00364705
AC124346.3	0	-3.24931	1.41163e-06
Gm23057	0	-3.2358	0.000564791
Gm42885	0	-3.20587	0.000345729
Gm16758	0	-3.20158	1.34198e-08
Gm24106	0	-3.18299	0.000122208
Gm37645	0	-3.17798	0.000205385
Gm43483	0	-3.14818	0.00571285
AC160405.3	0	-3.13991	0.0355689
Gm25008	0	-3.13402	3.27468e-06
G530011O06Rik	0	-3.12391	6.33425e-05
Gm44981	0	-3.12092	0.027143
Gm13556	0	-3.10516	0.00399817
AC140299.1	0	-3.09317	0.000619686
Khdc3	0	-3.08434	0.0309263
Gm14286	0	-3.07823	0.00499959
Gm3235	0	-3.06584	0.0142016
Gm15533	0	-3.05991	2.71909e-06
A530083M17Rik	0	-3.04009	0.0013816
Gm37204	0	-3.02833	0.000315837
5830444F18Rik	0	-3.00184	0.00248021
Mir6240	0	-2.99452	0.00644657
Neurl1a	0	-2.98062	1.78921e-07
Shisa8	0	-2.95343	8.93379e-14
Cxcl2	0	-2.932	0.00153677
Gm22984	0	-2.92302	2.27271e-05
Gm37618	0	-2.9155	0.0391786
9530003O04Rik	0	-2.90805	0.00822502
Gm37176	0	-2.85149	0.000182334
Gm43203	0	-2.84787	0.00551631
Synpo2	0	-2.845	7.99149e-06
AC126549.1	0	-2.83984	0.000984523
Adam30	0	-2.82715	0.00952566
Gm29994	0	-2.82689	0.00059092
P2ry12	0	-2.82665	0.000454632
Gm38235	0	-2.826	6.97413e-05
Gm38125	0	-2.82222	0.000193273
Gm37436	0	-2.7957	0.000485928
Mc5r	0	-2.79415	4.24615e-05
Gm44560	0	-2.7911	0.00026248
Gm22738	0	-2.78765	0.0417656
Gm38387	0	-2.78357	0.00352305
Wnt16	0	-2.77506	0.0313594
Gm16150	0	-2.75149	0.00026248
AC126262.2	0	-2.74345	0.00887654
Gm28112	0	-2.73809	6.55257e-08
5430420F09Rik	0	-2.73561	0.00019569
Rgs7bp	0	-2.71968	4.91399e-14
Gm2238	0	-2.71163	0.000939867
Gm43260	0	-2.70536	0.00591896
Gm37706	0	-2.7053	0.000295778
Aspn	0	-2.70466	0.0014703
Gm42728	0	-2.70141	0.0158271
Hey1	0	-2.66771	0.00709707
Shisa4	0	-2.65797	0.0161231
Gm38292	0	-2.65337	1.97818e-08
Gm26226	0	-2.65262	0.0116989
Gm42895	0	-2.64368	0.000489843
Gm25147	0	-2.64068	0.0378574
Gm43167	0	-2.63586	0.000971065
Platr10	0	-2.63508	0.0124436
Mmp2	0	-2.63461	0.00140226
Col1a1	0	-2.63092	0.00391884
Gm38042	0	-2.62314	6.01499e-05
Gm42531	0	-2.62102	0.00644657
Lrp2bp	0	-2.61795	0.0003832
Dppa5a	0	-2.61151	0.00598005
Lhx4	0	-2.61146	0.000260908
Gm36975	0	-2.60035	0.000872526
Gm26814	0	-2.58797	0.00011288
AC154328.1	0	-2.58649	0.0231969
5830417I10Rik	0	-2.57894	0.0115495
Prg4	0	-2.5772	0.00118699
Gm37524	0	-2.57627	0.011009
Itga11	0	-2.57101	0.00124693
AC159466.1	0	-2.5686	0.0133907
AC154828.1	0	-2.56369	0.0262868
Gm37519	0	-2.56311	1.95975e-05
C430019N01Rik	0	-2.5534	0.00163577
Gm37960	0	-2.54223	0.00413931
Gm45457	0	-2.52677	0.0387165
Gm25080	0	-2.52524	0.0167879
AC153529.2	0	-2.52492	0.0281819
Gm12359	0	-2.5155	0.000282408
Rps10-ps4	0	-2.51463	0.0179344
Rpph1	0	-2.49971	0.00377531
Fam196b	0	-2.48205	0.0399369
Gm26583	0	-2.47245	0.0304966
Lrrc18	0	-2.47233	0.0318515
Angptl7	0	-2.47081	0.0117944
Plcxd3	0	-2.46899	0.0334793
Gm28800	0	-2.45908	0.00161793
Gm45399	0	-2.44971	0.000235709
Gm37818	0	-2.44747	9.88383e-07
Gm34727	0	-2.43762	0.0240637
Gm38273	0	-2.43741	0.010058
Itgb1bp2	0	-2.43416	0.00955402
Gm23632	0	-2.42742	0.0239304
Adam11	0	-2.4192	2.14584e-08
Snora23	0	-2.41601	0.00405314
Nlrp10	0	-2.40694	9.96042e-05
Gm37154	0	-2.40429	0.00510697
Gm37383	0	-2.40399	0.00136463
Amelx	0	-2.40357	0.044601
Uty	0	-2.40271	0.0107121
Gm44044	0	-2.40183	5.57427e-07
Gm38071	0	-2.40136	0.0034084
Gm43982	0	-2.39382	0.00543103
E230016M11Rik	0	-2.38582	0.020482
Gm37879	0	-2.38547	0.00209201
Gm24497	0	-2.38075	0.0109992
Gm16365	0	-2.37679	0.0389916
Aqp7	0	-2.37673	0.0109165
AL590503.1	0	-2.37671	0.0207083
Gm42658	0	-2.37641	0.000147821
Gm37465	0	-2.3703	0.00158209
Gm10728	0	-2.36563	0.0274153
Gm38162	0	-2.3625	0.00168971
Gm42548	0	-2.35314	1.39858e-08
Gm38075	0	-2.35249	0.0379044
CT025642.1	0	-2.34699	0.00594191
AC166359.1	0	-2.34127	0.00102987
Gm44291	0	-2.33831	0.0167981
Ipcef1	0	-2.33723	8.5212e-11
9430053O09Rik	0	-2.32468	0.00405519
Gm19710	0	-2.32423	0.00862616
Gm17571	0	-2.32177	0.000531238
Fabp3	0	-2.31776	0.046819
AC120347.1	0	-2.31396	0.000625002
Gm43189	0	-2.31294	0.00772063
Gm37082	0	-2.31231	7.86489e-06
AC156798.2	0	-2.31075	0.0025376
Gm44045	0	-2.30142	0.00163577
Pard3bos1	0	-2.30054	0.0335639
Gm36963	0	-2.29652	0.00298381
D630008O14Rik	0	-2.29494	0.0119975
Gm37052	0	-2.29336	0.000202366
Gm16152	0	-2.28958	0.00113119
4930589L23Rik	0	-2.28655	0.0401782
AC124572.1	0	-2.28505	0.0321823
Gm43684	0	-2.27966	2.43395e-06
Gm12333	0	-2.27927	0.000658665
CT009713.9	0	-2.27163	3.83127e-05
Gm15893	0	-2.26942	7.30299e-05
Gm42549	0	-2.26182	0.000417182
Gm15712	0	-2.25865	0.0211081
G630030J09Rik	0	-2.25839	0.0158376
Gm6185	0	-2.24777	0.021549
St8sia2	0	-2.24445	0.00829195
Gm22505	0	-2.24037	0.0411085
Gm42986	0	-2.23972	0.00130901
AC107638.1	0	-2.23641	0.00955402
2900092N22Rik	0	-2.2297	0.00661151
Gm38062	0	-2.22617	0.000270264
Gm23264	0	-2.22584	0.0438759
Gm43031	0	-2.22392	0.018287
Olfr417	0	-2.21704	0.00147155
Samd5	0	-2.20446	0.000625237
Gm37639	0	-2.20168	0.0114473
Gm11713	0	-2.19895	0.0034107
Gm38381	0	-2.19844	0.00673475
Gm42685	0	-2.19833	0.0198851
Gm44283	0	-2.19402	0.00681313
3110080O07Rik	0	-2.19348	0.00554592
Gm45762	0	-2.18182	0.000140431
Gm20682	0	-2.18159	0.00260802
n-R5-8s1	0	-2.17751	0.00173243
Gm28404	0	-2.17663	0.03024
AC132474.1	0	-2.17112	0.00904406
Sparc	0	-2.1693	0.00634952
Gm24631	0	-2.16876	0.00095893
Gm10384	0	-2.16654	2.57365e-10
Gm37470	0	-2.16516	0.000462132
Gm38082	0	-2.16492	0.000422075
Gm13807	0	-2.16085	0.0227024
Gm38220	0	-2.15943	0.000295778
Mreg	0	-2.15667	0.00108819
Gm23138	0	-2.15561	0.0399369
Gm37978	0	-2.15514	0.0119842
4930480K15Rik	0	-2.15468	0.00237968
AC120002.3	0	-2.15193	0.0330508
Gm37745	0	-2.14921	0.00990387
Gm37652	0	-2.14669	0.0302901
Gm45867	0	-2.14193	0.00139838
Gm43560	0	-2.14151	0.00444413
Phxr4	0	-2.1409	0.00822502
Gm4279	0	-2.13897	0.00120051
Gm37738	0	-2.13401	0.00448029
Bcas3os1	0	-2.13186	0.022686
Kirrel3	0	-2.13147	0.0414801
Gm25360	0	-2.12981	0.00239139
Gm37522	0	-2.11997	0.00355965
Spsb3	0	-2.11751	0.0355603
Gm45640	0	-2.11136	0.000842724
Gm45872	0	-2.10911	0.0303028
Gm36401	0	-2.09459	0.0115976
Gm38066	0	-2.0925	0.00527873
CT025604.2	0	-2.08713	0.0008175
5730507A11Rik	0	-2.07732	0.00358463
Gm45153	0	-2.07355	0.00290084
Gm37534	0	-2.06256	0.00407878
Gm19967	0	-2.05597	0.00431454
Gm44907	0	-2.054	0.0499521
2900018N21Rik	0	-2.05249	1.22039e-05
Gm38223	0	-2.04141	0.0440342
Gm26823	0	-2.04067	0.00154443
Gm44552	0	-2.03998	0.0293246
C130089K02Rik	0	-2.03891	0.000105469
Gm42481	0	-2.03814	0.0297065
Gm15740	0	-2.03776	0.0199325
Gm37653	0	-2.03479	0.00170462
Gm43682	0	-2.03429	0.00405096
Gm37023	0	-2.03161	0.0331063
Gm42992	0	-2.03067	0.00961696
Gm38126	0	-2.02994	9.95696e-07
Gm37598	0	-2.02805	0.00321618
AC161884.1	0	-2.02336	0.0229849
Flt3	0	-2.0188	1.33906e-08
Gm44550	0	-2.01786	0.0350511
Gm37298	0	-2.01653	0.0109438
Gm38043	0	-2.00705	0.000154333
Gm37675	0	-2.00603	0.0184406
Sv2a	0	-2.0053	0.0344241
Gm38014	0	-2.00313	0.00546118
Gm37663	0	-2.00126	0.000458711
Armcx4	0	-1.9979	0.00101879
Gm37205	0	-1.99768	0.00401036
6720464F23Rik	0	-1.99442	0.0139844
Gm44199	0	-1.99148	0.00172141
Gm12089	0	-1.99088	0.0248992
Gm43466	0	-1.99077	0.0238962
Gm45757	0	-1.99023	0.0265873
Pou5f2	0	-1.98574	0.0126537
Ctcfl	0	-1.98375	0.000404248
Gm37868	0	-1.98309	0.019816
Gm43011	0	-1.98298	0.00160258
Gm24539	0	-1.97995	0.00838103
AC160340.2	0	-1.97982	1.20346e-05
Gm16599	0	-1.97802	0.00224794
Gm38384	0	-1.97771	0.000178701
Kif17	0	-1.97383	1.83379e-07
Gm37444	0	-1.97377	0.0136613
AC153143.1	0	-1.9692	0.00241409
Gm44676	0	-1.96732	0.0003832
Jakmip1	0	-1.96696	1.41263e-06
Gm22639	0	-1.96492	0.000772523
Gm37529	0	-1.96429	0.0174374
Gm43609	0	-1.96408	0.00185911
Gm43984	0	-1.96359	5.81638e-05
Gm9968	0	-1.96188	0.00292369
Naa60	0	-1.96129	0.00145985
Gm44090	0	-1.95796	0.00173693
Gm37101	0	-1.95704	0.0412755
Gm43123	0	-1.95701	0.0411978
Akap12	0	-1.95032	0.000129053
Gm24924	0	-1.9483	0.0315805
A430110C17Rik	0	-1.94532	2.40045e-05
Gm26615	0	-1.94438	0.000606042
Kif20a	0	-1.9383	0.0389249
AC163038.3	0	-1.93539	0.0157169
Gm37510	0	-1.93019	1.65206e-05
Gm45222	0	-1.92536	0.00854008
Gm16523	0	-1.91654	0.00203622
Gm45221	0	-1.91608	0.0357991
Gm44130	0	-1.91548	0.0136613
Gm44144	0	-1.91481	0.000885694
Gm43336	0	-1.911	0.000730023
4933423P22Rik	0	-1.90983	0.00652389
Gm22488	0	-1.9091	0.00691475
1700025N23Rik	0	-1.90875	0.0034107
Gm38120	0	-1.90503	0.00959213
Gng3	0	-1.90059	0.0185755
Adrb2	0	-1.89815	0.0355627
Aif1l	0	-1.89636	0.00684027
A630081D01Rik	0	-1.89086	0.000145857
Gm28791	0	-1.88758	8.60971e-09
AC154548.1	0	-1.88263	0.0381442
Zfp423	0	-1.88064	1.01749e-05
CT030185.3	0	-1.87715	0.0069093
Gm43533	0	-1.87413	0.0233412
AC164550.1	0	-1.86969	0.0359489
Gm44699	0	-1.86694	0.00363146
Gm37060	0	-1.86494	0.018321
Gabre	0	-1.8646	0.000317212
Itga9	0	-1.85972	0.0016512
Gm44041	0	-1.85613	0.00646985
Glt8d2	0	-1.85462	0.00790712
Gm43329	0	-1.85275	0.0220722
Gm45205	0	-1.85193	0.00183916
AC117769.3	0	-1.84907	0.00287965
Gm38012	0	-1.84336	0.0078382
Gm15656	0	-1.84214	0.00274933
Gm44951	0	-1.83739	0.00124138
AC138284.1	0	-1.83521	0.0226665
Il12rb2	0	-1.8325	0.0196743
AC022682.2	0	-1.83093	0.023735
Lrrn3	0	-1.82647	0.0249216
AI504432	0	-1.82393	3.593e-09
Gm27201	0	-1.82381	0.000809127
Vps37b	0	-1.82293	2.70387e-06
Gm37570	0	-1.82156	0.00103998
Gtpbp6	0	-1.82051	0.0252826
Gm36989	0	-1.82002	0.0226665
Gm42819	0	-1.81918	0.00563935
Kcnmb3	0	-1.8163	0.0247587
Snora69	0	-1.81556	0.0461872
Gm37105	0	-1.81357	0.00229821
AC153143.2	0	-1.81013	0.00652389
Gm43588	0	-1.80893	0.0253951
Gm37788	0	-1.80701	0.0131726
Gm11655	0	-1.80676	0.0140269
Gm44675	0	-1.80391	0.0415926
Fam212b	0	-1.8028	0.0032534
Arl4c	0	-1.8026	2.31287e-06
CAAA01194877.1	0	-1.80101	0.00551001
5330406M23Rik	0	-1.80091	0.00071882
Gm37566	0	-1.79932	0.00171286
Gm42843	0	-1.79856	0.0183693
Gm43768	0	-1.79809	0.00425437
AC123705.2	0	-1.79788	0.00170152
Gm45660	0	-1.79686	0.00173842
Gm3081	0	-1.79636	0.0390406
Wdr86	0	-1.79136	0.0255954
Gm2531	0	-1.78445	0.0023562
Gm45203	0	-1.78048	0.00945362
Vegfa	0	-1.7789	8.38249e-05
Gm45555	0	-1.77785	0.0071984
C730045M19Rik	0	-1.77776	0.00972521
Gm28693	0	-1.77707	0.0457344
Galnt5	0	-1.77659	0.000418388
Gm15910	0	-1.77508	0.0242001
Akr1c12	0	-1.77484	0.00134115
AC153144.1	0	-1.77314	0.00319675
Gm37569	0	-1.77159	0.0229266
Gm43328	0	-1.771	0.00517226
Cped1	0	-1.76962	0.0278087
B230334C09Rik	0	-1.76942	0.00446531
Gm20696	0	-1.76664	0.0174972
Gm43274	0	-1.76451	0.00100137
Gm37606	0	-1.76421	0.000295899
Serpinc1	0	-1.75736	0.0114504
Zan	0	-1.75505	0.00577847
AC156791.1	0	-1.75148	0.00723951
Gm16731	0	-1.75146	0.00321332
Gm37420	0	-1.74492	0.00785263
Tmem121	0	-1.74107	0.0382784
Gm38157	0	-1.73945	0.0398661
Gm45223	0	-1.7386	0.000499778
Mir124a-1hg	0	-1.73353	0.000268939
Gm11960	0	-1.73213	0.00541764
Pkd1	0	-1.73211	0.00533289
Mss51	0	-1.732	0.0226093
Gm24095	0	-1.72984	0.0291812
Gm42559	0	-1.71905	0.000340271
AC123705.1	0	-1.71661	0.0489661
BC037032	0	-1.71569	0.00774632
Gm9521	0	-1.71547	0.0288206
Gm38302	0	-1.71451	0.0398661
Gm43484	0	-1.71111	0.0134637
Txk	0	-1.71032	0.0246401
Tgfb1	0	-1.7085	5.11993e-08
Gm37626	0	-1.70831	0.026646
Nphp3	0	-1.70294	0.000476316
AC153899.2	0	-1.70271	0.0171169
Gm43300	0	-1.70146	0.036349
9030619P08Rik	0	-1.69507	1.3986e-12
AC122828.3	0	-1.69247	0.0453596
Mex3b	0	-1.69225	0.00265208
Gm43625	0	-1.69184	0.0339921
Camk1d	0	-1.69057	4.62604e-05
Gm37589	0	-1.68275	0.0121761
C430042M11Rik	0	-1.6793	0.0406684
Gm43813	0	-1.67824	9.84204e-07
Gm26563	0	-1.67811	0.00172141
C030034L19Rik	0	-1.67786	7.39192e-05
Hmgb1-rs16	0	-1.67521	0.0243124
Gm45342	0	-1.67167	0.0414204
Gm44686	0	-1.67008	0.0453596
Gm26952	0	-1.66957	0.0425633
AC126549.2	0	-1.66822	0.000131665
Itga2	0	-1.66805	0.00383286
Gm38366	0	-1.66753	6.33425e-05
Tbx3	0	-1.66429	0.0059825
Gnrh1	0	-1.66413	0.00909516
Gm43817	0	-1.66402	0.0224395
Lin28b	0	-1.65654	0.0179246
Nr4a1	0	-1.65257	0.000114743
Gm44209	0	-1.65182	0.0115658
Mical2	0	-1.64813	0.0191755
Scn1a	0	-1.64765	0.0245974
Gm31718	0	-1.64647	0.0132651
Tm6sf1	0	-1.64539	0.0278087
Gzmm	0	-1.64484	0.028731
D630030B08Rik	0	-1.64094	0.00055176
Gm43360	0	-1.64082	0.0102312
Gm42711	0	-1.63866	0.039127
Gm43411	0	-1.63577	0.0122997
Atp8b5	0	-1.63555	5.25229e-05
Gm43178	0	-1.63251	0.00854589
Gm38346	0	-1.63141	0.0329145
Gm44916	0	-1.62872	0.0287584
Gm44510	0	-1.62451	0.017226
Angpt2	0	-1.62281	0.0105816
Gm8251	0	-1.61975	0.0413041
Cd86	0	-1.61757	0.000182278
Gm39214	0	-1.61691	0.0468877
Gm37132	0	-1.61299	0.0276642
Gm38197	0	-1.61105	0.00661151
Gm15466	0	-1.61026	0.0102312
Slc22a3	0	-1.60929	8.2366e-12
Tmem184a	0	-1.60894	0.0404613
Gm42729	0	-1.60874	0.00139348
Gm15609	0	-1.60382	0.00683307
Arhgap30	0	-1.60094	1.28853e-12
Gm37983	0	-1.60014	0.0355143
Gm26804	0	-1.59897	0.0136311
6030400A10Rik	0	-1.59518	0.00908251
Gm16235	0	-1.5949	0.0492342
B930086L07Rik	0	-1.59022	0.0308586
Gm43863	0	-1.58911	0.00706772
Fam181b	0	-1.58817	0.00107667
Gm43679	0	-1.58733	0.0243124
Rnu3a	0	-1.58482	0.00674151
6720475M21Rik	0	-1.58202	0.0342898
Fabp1	0	-1.58136	0.0398661
Gm11672	0	-1.58118	0.0434827
AC154552.7	0	-1.58001	0.0180075
Srcap	0	-1.57659	6.94847e-05
Lix1l	0	-1.57303	0.00264605
Card11	0	-1.57282	0.024934
AC125532.2	0	-1.57228	0.0453596
Rnase6	0	-1.57192	3.7747e-08
Gm16638	0	-1.57104	0.00379321
Gm37407	0	-1.57048	0.0133617
Gm37809	0	-1.56928	0.0453596
Tex15	0	-1.5687	0.0167589
Gm43176	0	-1.56854	0.0449617
Gm16618	0	-1.56828	0.0404613
Tesmin	0	-1.56722	0.00486057
AC156031.2	0	-1.56631	0.0154993
Rtn2	0	-1.5648	0.00682193
Gm11510	0	-1.55258	0.0118372
Gm37024	0	-1.54964	0.0229771
Tada2b	0	-1.54932	0.00737624
Gm44822	0	-1.54787	0.0386338
Efcab12	0	-1.5454	0.022615
Gm37183	0	-1.54415	0.00457627
Gm10240	0	-1.54361	0.00661498
Cdh18	0	-1.53777	0.00806757
Sh2d5	0	-1.53755	1.39031e-11
Gm44152	0	-1.53681	0.0239304
Gm42737	0	-1.53333	0.0430827
Gm43848	0	-1.5301	0.00540945
Tenm4	0	-1.52772	0.00224322
Fgd1	0	-1.52725	0.0363119
Boll	0	-1.5258	0.0303157
Gm15853	0	-1.52533	0.0180904
AC132085.1	0	-1.52489	0.000197545
C130083A15Rik	0	-1.52378	0.0142228
Nanog	0	-1.52016	0.00705239
Rel	0	-1.52013	1.96818e-08
Gm25636	0	-1.51262	0.00765047
Kctd4	0	-1.51165	0.00533289
Rsf1os2	0	-1.51155	0.0362687
Gm43359	0	-1.51151	0.000156812
Apln	0	-1.51008	0.0266206
Satb1	0	-1.50728	0.00119285
Dmc1	0	-1.50663	0.049116
Gm15186	0	-1.50618	0.00370038
Sema4c	0	-1.5059	0.0299395
Wdr46-ps	0	-1.50471	0.0363359
P2ry14	0	-1.50468	0.000214465
Gm42639	0	-1.50347	0.00527873
Zc2hc1c	0	-1.50313	0.0136613
Gm37084	0	-1.50005	0.00143378
Hinfp	0	-1.4978	0.0156903
Bsn	0	-1.49494	0.00173167
Hist1h2ak	0	-1.4916	0.00144658
Gm37314	0	-1.48939	0.0417479
Gm43788	0	-1.486	0.00625784
AC159379.2	0	-1.48592	0.0414269
Gm23193	0	-1.48556	0.0226928
4930447C04Rik	0	-1.48035	1.61573e-08
Gm37795	0	-1.47932	7.66487e-05
CT030181.1	0	-1.47764	0.0280885
Gm37399	0	-1.47629	0.0331316
Gm44694	0	-1.47627	0.00812655
Gm19194	0	-1.47591	0.0368725
Gm36936	0	-1.47419	0.00248021
Gm42856	0	-1.47333	6.61262e-06
Ccdc120	0	-1.46842	0.00513857
Gm37472	0	-1.46429	2.43655e-06
Tnfrsf13c	0	-1.46081	2.06178e-06
Gm38376	0	-1.45961	0.00774632
Gcfc2	0	-1.45677	0.00118917
Dedd	0	-1.45644	0.0113905
Sacs	0	-1.45631	1.4292e-06
AC160118.1	0	-1.45047	0.0111151
Gm43063	0	-1.448	0.0143134
Casq2	0	-1.44473	0.00875752
2610307P16Rik	0	-1.44311	9.67863e-05
Sp8	0	-1.44261	0.0210718
Ticrr	0	-1.44224	0.000354838
Gm42515	0	-1.44049	0.0278338
Gm7599	0	-1.43863	0.0170948
Mettl21c	0	-1.43768	0.00172141
Gm38224	0	-1.4375	0.0237823
AC151971.5	0	-1.43678	0.000232677
Gm43009	0	-1.43482	0.0312753
Shf	0	-1.43225	0.0421294
Zfp618	0	-1.43124	0.00189666
Gm37728	0	-1.42552	0.0426898
Ccdc78	0	-1.42535	0.0240516
Dnajb5	0	-1.42429	0.0156383
Gm26603	0	-1.42179	0.0421176
Gm26789	0	-1.41878	0.0178976
AC140397.1	0	-1.41572	0.0252696
Gm45854	0	-1.41514	0.0219623
Gm10277	0	-1.41446	0.0239304
Gm37120	0	-1.41341	0.0435799
Samd1	0	-1.40431	3.79717e-07
Gm13986	0	-1.40279	0.00696323
CT010467.1	0	-1.40138	5.09178e-05
Olfr694	0	-1.39879	0.0413871
Gm43309	0	-1.39801	0.0237699
Gm31166	0	-1.39771	0.047871
Mdga1	0	-1.39427	1.14376e-05
Mmp15	0	-1.39355	0.0110221
Igf2bp1	0	-1.39018	0.0181908
Gm44228	0	-1.38973	0.0392591
Rnf157	0	-1.38737	0.000301457
Gm38111	0	-1.38714	0.0460821
Gm42047	0	-1.38707	0.00652389
AC153524.3	0	-1.383	0.0306933
Gm37474	0	-1.3823	0.00234125
Dock10	0	-1.37917	4.72851e-05
AC122901.1	0	-1.37838	0.0277175
Gm38190	0	-1.37663	0.0137663
Trp53inp2	0	-1.37404	0.0453596
Ccdc50-ps	0	-1.37212	0.044604
H2-Ob	0	-1.37086	0.000468747
Olfml3	0	-1.36898	0.0167366
AC139376.1	0	-1.36566	0.010834
Spred3	0	-1.35941	0.00907035
Gm43544	0	-1.35457	0.0355816
1700047K16Rik	0	-1.35417	0.0362169
Gm42659	0	-1.35182	2.65541e-05
Epb41l3	0	-1.34945	5.06384e-06
Slc23a1	0	-1.34917	0.0413041
Col4a3	0	-1.34766	0.0193029
Gm37902	0	-1.34567	0.0307963
Gm10420	0	-1.34416	0.0449031
Marcksl1	0	-1.34085	7.4024e-09
Ldlr	0	-1.33634	0.00178186
5830432E09Rik	0	-1.33583	0.000909305
Gm44667	0	-1.33283	0.0264369
Gm38115	0	-1.32936	0.00245159
AC105958.1	0	-1.32924	0.0225078
Gm12184	0	-1.32782	0.000686101
Ddx4	0	-1.32346	0.0112865
AC129597.1	0	-1.32239	4.84835e-05
Gm26710	0	-1.32162	0.0205618
Gm44668	0	-1.31697	0.0156899
C030005K06Rik	0	-1.31457	0.00965017
AC126943.1	0	-1.31376	1.82767e-06
Rps2-ps9	0	-1.31291	0.0379418
Speg	0	-1.31125	0.000531211
Pcbp4	0	-1.31091	0.000347297
Gm42611	0	-1.30891	0.049657
Ebi3	0	-1.3077	1.15246e-05
Aspm	0	-1.307	0.000159866
Gm42585	0	-1.30535	0.0261468
9430037O13Rik	0	-1.30455	0.000111834
Gm4117	0	-1.30367	0.00632806
Cnnm2	0	-1.30144	0.0129487
Tle2	0	-1.30072	0.00099334
Fgf3	0	-1.29471	0.00176949
Noct	0	-1.29468	0.0127261
AC165080.3	0	-1.28953	0.0409757
Gpm6b	0	-1.28834	0.0390406
Islr	0	-1.2848	0.00438983
Spns3	0	-1.28463	0.000132583
4930463O16Rik	0	-1.28205	0.0192784
Utp14b	0	-1.28107	0.000730694
Gm37194	0	-1.28088	0.0296288
Gm12524	0	-1.27766	0.0259108
Gm37621	0	-1.27701	0.00187298
Hsd17b11	0	-1.27552	0.00023203
Ulbp1	0	-1.27324	0.000826018
Gm14813	0	-1.2726	0.025028
Itgb6	0	-1.2717	0.0245974
Gm11223	0	-1.26981	0.0247733
Cebpa	0	-1.26904	0.0434582
Clnk	0	-1.26861	0.034209
Polq	0	-1.26811	0.00110357
Rtkn2	0	-1.26541	0.00268736
B930036N10Rik	0	-1.26462	0.0109978
Cd37	0	-1.25976	4.22063e-10
C230085N15Rik	0	-1.25933	0.0416578
Lmnb1	0	-1.25731	0.000447722
Cd34	0	-1.25624	3.07002e-17
Gm44616	0	-1.25575	0.0476169
Limk1	0	-1.25555	1.854e-07
Gm43482	0	-1.25513	0.00958932
Gm26742	0	-1.2539	0.000402077
H1fx	0	-1.25123	0.000152563
Runx3	0	-1.25081	2.78249e-07
AC153971.2	0	-1.2499	0.0412755
Emid1	0	-1.24882	1.41877e-05
D530018E20Rik	0	-1.2483	0.0259158
AC153949.1	0	-1.24816	0.0402574
Gm19325	0	-1.24745	0.00842167
Nuak1	0	-1.24406	0.0300256
Kcnq1ot1	0	-1.24388	1.15246e-05
Htra2	0	-1.24154	0.0430338
Sik2	0	-1.24117	0.00605265
Ier5	0	-1.24086	0.00565685
Kif24	0	-1.23841	0.0220754
Tiparp	0	-1.23778	4.73188e-06
Gm45130	0	-1.23597	0.0239449
Dlgap1	0	-1.23303	0.033486
Arhgef11	0	-1.22699	0.0492962
9930111J21Rik2	0	-1.22566	0.0357804
Dock8	0	-1.22342	2.02101e-06
5330417C22Rik	0	-1.22014	0.00553737
Gm20379	0	-1.21924	0.0458449
B130006D01Rik	0	-1.21872	0.0304312
Mir99ahg	0	-1.21785	0.00446067
Dnah8	0	-1.21762	7.12438e-07
Sapcd2	0	-1.21628	0.029719
Gm26244	0	-1.20915	0.0167002
Pard6g	0	-1.20394	0.00366269
Rgs1	0	-1.20348	0.000567842
A630001O12Rik	0	-1.20203	0.00186502
Mroh2a	0	-1.19901	0.000601138
Tst	0	-1.1975	0.042987
5430434F05Rik	0	-1.19463	0.0105945
Rgs2	0	-1.19451	1.05516e-05
Tada1	0	-1.19401	0.0213062
Plekha7	0	-1.19065	0.00176949
Metrn	0	-1.19005	0.0313383
Myh10	0	-1.18686	0.000372903
Stil	0	-1.1859	0.000973913
Hmox1	0	-1.18403	0.00976019
Pcnx	0	-1.18351	0.00127797
Gon4l	0	-1.183	0.033808
Faah	0	-1.18247	0.000141231
Pex11g	0	-1.18185	0.000625237
Gm26511	0	-1.17502	0.00859042
Lmln	0	-1.1749	0.0463504
Arhgap11a	0	-1.1748	0.000489051
Gm43780	0	-1.17289	0.0267694
Akna	0	-1.17186	0.000984523
Gm43621	0	-1.17184	0.0238317
Ltc4s	0	-1.16866	0.00992362
Slc35d3	0	-1.16836	0.0134007
Dqx1	0	-1.16479	0.0176592
Carns1	0	-1.16427	0.0012302
Gm10125	0	-1.16261	0.022596
B130021K23Rik	0	-1.1626	0.000633589
Wdhd1	0	-1.16132	1.56983e-07
Gm16503	0	-1.16118	0.00774632
Gm42798	0	-1.16056	0.0239304
Suv39h2	0	-1.15939	0.0179344
Rnf149	0	-1.15622	0.0196983
Gria3	0	-1.15591	0.00102344
Frat2	0	-1.15438	6.19292e-05
Alpk3	0	-1.15432	0.000370912
Gga2	0	-1.15385	0.0100237
Gm45838	0	-1.1525	0.0357804
Gm10616	0	-1.14672	0.0496221
Cracr2a	0	-1.1465	0.00491778
Kansl1l	0	-1.14577	0.000493598
AW551984	0	-1.14529	0.0392251
Alms1	0	-1.1451	0.00361141
Brca2	0	-1.14249	1.57466e-07
Zscan30	0	-1.14189	0.032786
Antxr2	0	-1.14124	4.25943e-05
Zbtb18	0	-1.14074	0.00634893
Gm28229	0	-1.14047	0.0134011
Gm26768	0	-1.13978	0.0320295
Arhgap15	0	-1.13893	5.20648e-09
Akap5	0	-1.13704	0.0111048
Slc28a2	0	-1.1338	0.0105715
Myb	0	-1.13307	0.000104866
Apoc1	0	-1.13254	0.0417656
Oaz3	0	-1.13199	0.0212882
Pole2	0	-1.1299	0.00107132
Gramd1b	0	-1.12747	0.000150542
Ap4m1	0	-1.12539	0.00341721
Rbm15b	0	-1.12428	1.66021e-07
Brdt	0	-1.11874	0.0266206
Trim30c	0	-1.11803	0.00531972
Sbk1	0	-1.1173	0.0371525
Nfkbid	0	-1.11489	0.00136844
Spag5	0	-1.11308	0.00321618
AC159193.5	0	-1.11252	0.0118667
Gm44164	0	-1.11053	0.00234125
Zzef1	0	-1.11046	0.019768
Camk4	0	-1.10788	0.0320295
Gm37558	0	-1.10779	0.000340271
Hist1h1a	0	-1.10687	0.0306933
Gm37660	0	-1.10685	0.0348376
Icam1	0	-1.10637	0.044356
Ptpn7	0	-1.1063	2.8483e-10
Rev3l	0	-1.10501	3.04011e-06
Angptl3	0	-1.10432	0.00538885
Gm43462	0	-1.10412	0.00368984
Pld6	0	-1.104	0.0032773
Slc35g1	0	-1.10262	0.0195493
Btk	0	-1.10123	9.01917e-11
E2f1	0	-1.10097	0.000610351
5430427O19Rik	0	-1.09921	0.00681288
Gm38365	0	-1.09852	0.0374097
Gm973	0	-1.09745	0.00012807
Sh3pxd2a	0	-1.09511	0.00620981
Mfsd2b	0	-1.0942	0.00437192
Gm44432	0	-1.09178	0.0284802
D5Ertd605e	0	-1.09143	0.00395914
Snx31	0	-1.09121	0.0401937
Gm45413	0	-1.08948	0.0442417
Fchsd2	0	-1.08884	7.99508e-06
Lncpint	0	-1.08781	0.0172407
Gm4707	0	-1.08305	0.00799704
Kcnk12	0	-1.0829	0.0377197
Gm12174	0	-1.08131	0.0423287
Mctp2	0	-1.08062	0.0131171
Mcmdc2	0	-1.07948	0.0246393
Ung	0	-1.07643	0.0012034
Tpm2	0	-1.07434	0.00606133
Rfwd2	0	-1.0739	0.000280744
Kifc5b	0	-1.0739	0.0463169
Igf1	0	-1.07052	0.00441153
F5	0	-1.07023	0.00800906
Gm37531	0	-1.06456	0.00581511
Gm29521	0	-1.06355	0.0258089
Nfat5	0	-1.06325	2.85341e-05
Rin3	0	-1.06314	9.6223e-07
Dnmt3b	0	-1.06296	3.66897e-09
Gm37274	0	-1.06229	0.0450385
CT010486.2	0	-1.0607	0.0136311
Fam83d	0	-1.05444	0.0457344
Rgs3	0	-1.05112	0.0334499
Greb1l	0	-1.04985	0.0454631
Zbtb10	0	-1.04808	0.00165891
Cdt1	0	-1.04711	4.59797e-05
Slc16a4	0	-1.046	0.0414269
Nrk	0	-1.04541	0.00060774
Fgf11	0	-1.044	0.00189927
Zfp831	0	-1.04355	0.000438769
Syk	0	-1.04256	3.44217e-05
Zgrf1	0	-1.04064	0.00370038
Gm42726	0	-1.03849	0.0484286
Dync2h1	0	-1.03442	0.000147249
Col11a2	0	-1.03415	0.0492962
Ttyh2	0	-1.02999	0.0298912
Bcorl1	0	-1.0289	9.91408e-05
Thy1	0	-1.02781	0.026646
Gm28530	0	-1.02685	0.0250589
Gm17529	0	-1.02417	0.0494931
Txndc11	0	-1.02416	0.000107728
E430021H15Rik	0	-1.02404	0.000125025
Gm36445	0	-1.02081	0.0382017
AC122539.3	0	-1.0198	0.00765047
AC122367.2	0	-1.01967	0.0328267
Gm44321	0	-1.01814	0.0450385
A430078G23Rik	0	-1.0178	0.0149318
Tnnt1	0	-1.01166	0.0478111
Gm43061	0	-1.01125	0.0396502
Gm5844	0	-1.00671	0.0201629
Ubn2	0	-1.00337	2.44818e-06
4930515G01Rik	0	-1.00325	0.0367242
Gm2788	0	-1.00315	0.012217
Fam105a	0	-1.00239	0.015734
Rapsn	0	-1.00036	0.0387479
Rny3	0	-0.999995	0.0466553
Npc1	0	-0.999609	0.00721524
Adap1	0	-0.999113	9.64114e-05
Gm43628	0	-0.998948	0.0374168
Dtl	0	-0.996562	9.65079e-09
Slc17a9	0	-0.993823	0.00298381
Fdps	0	-0.993417	0.0496221
Kif15	0	-0.989877	0.00664435
Gm26860	0	-0.989483	0.017858
Traf4	0	-0.988465	0.0449453
Sik1	0	-0.98773	0.04497
2610001A08Rik	0	-0.987	0.0255982
Pank1	0	-0.986035	1.05516e-05
Gm13886	0	-0.985938	0.0424873
Phldb2	0	-0.985382	0.042987
Arvcf	0	-0.985298	0.00318592
Pold1	0	-0.985257	7.59974e-08
Ppp4r1l-ps	0	-0.984923	0.00204086
Rmi2	0	-0.983096	0.0453596
Csf2rb	0	-0.982831	0.0163579
Dynlt1-ps1	0	-0.980058	0.0143134
Rnf144a	0	-0.979875	8.42322e-06
Susd1	0	-0.979273	0.00180027
Proser3	0	-0.978144	0.0255982
Snx29	0	-0.974433	0.0135827
Pds5a	0	-0.97259	1.22481e-06
Mafk	0	-0.971498	0.00533206
Map3k12	0	-0.970725	0.0173027
Xylt1	0	-0.970327	0.00605834
Nutf2	0	-0.970313	0.0412777
Cntrob	0	-0.969546	0.000615669
Ankrd13a	0	-0.969204	3.69452e-10
Gm28641	0	-0.968778	0.00822502
Kif11	0	-0.967925	0.00640784
Gm9008	0	-0.966993	0.0344591
Sun2	0	-0.966441	2.48243e-05
Nlrc3	0	-0.966404	0.00587278
E130309D02Rik	0	-0.961155	0.000464209
Gm40309	0	-0.960659	0.00481676
Shank1	0	-0.959982	0.0160175
Relt	0	-0.959892	0.000432659
Slc6a20b	0	-0.958536	0.0235522
Fam208a	0	-0.958209	0.00219249
Agrn	0	-0.957298	0.0230619
Raly	0	-0.95494	0.00273027
Pag1	0	-0.954505	2.39509e-06
Gm43696	0	-0.954167	0.00703407
Zfp395	0	-0.951904	0.0143134
Dusp5	0	-0.947731	0.00591106
Fbxo33	0	-0.946536	1.22473e-05
Gm45570	0	-0.945474	0.0380139
Anln	0	-0.945251	0.0243222
E530011L22Rik	0	-0.944081	0.0115399
Mki67	0	-0.943942	0.0240637
Pola1	0	-0.943363	9.91705e-07
Gm45828	0	-0.941359	0.0345274
Gm16617	0	-0.940677	0.0390406
Stk11ip	0	-0.940528	0.000384535
Fbrs	0	-0.939217	0.000747411
Rps2-ps10	0	-0.938446	0.00565685
Ubxn7	0	-0.937046	0.00295644
Mettl3	0	-0.936695	0.0129099
Cd69	0	-0.936069	0.0215445
Pimreg	0	-0.934294	0.00421377
Mlec	0	-0.932928	3.21114e-06
9430034N14Rik	0	-0.932471	0.029069
Riox1	0	-0.931532	0.00196101
Suz12	0	-0.930065	0.000107472
Chml	0	-0.929988	0.0272841
Raf1	0	-0.92681	0.0298231
Eml5	0	-0.925465	0.0164563
Isoc2a	0	-0.924074	0.0447307
Siah2	0	-0.922922	0.00793501
Gm45343	0	-0.922158	0.0356497
Mc1r	0	-0.921737	0.0461074
Topbp1	0	-0.921207	9.26287e-09
Fcho1	0	-0.920228	3.63158e-05
Atp13a2	0	-0.920098	3.83127e-05
Ermp1	0	-0.919887	0.000485928
Gpc3	0	-0.91858	0.047729
AC116587.1	0	-0.917916	0.0118122
Gm37423	0	-0.914834	0.00240958
Brwd3	0	-0.914604	0.00118501
Thbs1	0	-0.914441	0.0232302
Gm26767	0	-0.91356	0.0363094
Usp9x	0	-0.913251	0.00148149
Ep300	0	-0.912899	1.59404e-05
Slc7a5	0	-0.911236	0.00536695
Nr6a1os	0	-0.910923	0.0449309
Dbf4	0	-0.908869	6.254e-06
Ppm1d	0	-0.907516	0.00208475
Tlnrd1	0	-0.907233	0.0294363
Cdc25a	0	-0.906719	0.000162037
Ppp1r12b	0	-0.906167	0.0196623
Fus	0	-0.905641	0.000396281
Parvg	0	-0.905145	2.4951e-09
Arhgef40	0	-0.902678	1.9299e-06
Snhg14	0	-0.902652	0.004936
Edrf1	0	-0.900353	0.00393967
Rgs12	0	-0.899705	1.06577e-05
Tdg	0	-0.899597	0.0362169
Kctd5	0	-0.898283	0.00749032
Diaph3	0	-0.897558	0.000282505
Ncapg	0	-0.895926	0.0246461
Phldb1	0	-0.895387	0.0237823
Tmem245	0	-0.893464	0.00081756
Phc2	0	-0.892328	0.00390295
Cerk	0	-0.890861	1.78436e-05
Nrxn3	0	-0.890794	0.0173027
Fbxl19	0	-0.889016	0.0154051
Sfpq	0	-0.888986	7.34593e-05
Hdac6	0	-0.887882	0.0013816
Hist1h1b	0	-0.887181	0.00696323
Gm44829	0	-0.885286	0.0267934
Traf5	0	-0.885067	0.046659
E4f1	0	-0.884143	0.00655328
Col4a2	0	-0.883682	0.000449934
Ncapd2	0	-0.882936	0.00273287
Arhgap4	0	-0.882872	0.0250937
Gm13456	0	-0.881249	0.0299659
Lrrc1	0	-0.881212	0.00345816
Rfx7	0	-0.87999	5.42158e-05
Sgsh	0	-0.879792	0.00379321
A430010J10Rik	0	-0.879228	0.0465531
Ccnk	0	-0.878828	0.000521053
Dach1	0	-0.874677	0.000105469
Tet1	0	-0.874199	1.59088e-09
Ppm1m	0	-0.874008	0.00986759
Rps4l	0	-0.873498	0.001242
Gm4258	0	-0.869797	0.0257533
Ikzf2	0	-0.868772	1.8787e-06
Psrc1	0	-0.866844	0.0184081
Zfp821	0	-0.86627	0.0201195
Scd2	0	-0.865783	0.00234209
Trf	0	-0.863529	0.000894143
Ino80d	0	-0.86266	2.52955e-05
Vcam1	0	-0.862086	0.0294363
Zmynd19	0	-0.861468	0.000191839
Cenpp	0	-0.861019	0.0255982
Zfhx3	0	-0.86022	0.00240958
Gstcd	0	-0.859358	0.0134112
Vamp1	0	-0.858755	0.00260802
Asb1	0	-0.858563	0.0178744
Gm16070	0	-0.85632	0.0442102
Arap3	0	-0.8551	0.00579014
Dpy19l3	0	-0.854759	0.000189091
Ccdc138	0	-0.851405	0.00577847
Atp13a3	0	-0.850496	0.00170152
Arl5b	0	-0.85029	0.000872526
Pcgf5	0	-0.850192	5.48638e-06
Hivep2	0	-0.84918	0.0267504
Tarsl2	0	-0.848639	0.000693754
Mms22l	0	-0.847834	0.003301
1700097N02Rik	0	-0.847533	0.00290107
Psd3	0	-0.844707	0.00173167
Kctd3	0	-0.844606	0.0050974
Tbc1d5	0	-0.844322	0.00155839
Abcd4	0	-0.844064	0.0440696
Mex3a	0	-0.843683	0.000318474
Pbx4	0	-0.843045	0.00173167
Dach2	0	-0.842325	0.0453596
E130307A14Rik	0	-0.841121	0.00798036
Ahcyl2	0	-0.840112	0.0150401
Ccdc88c	0	-0.839177	0.000892464
Rbl1	0	-0.839055	0.000240125
Pkn1	0	-0.837931	0.00822502
Lrp12	0	-0.837654	0.0104604
Tbc1d13	0	-0.836428	0.00644657
Dclk2	0	-0.835938	0.0398661
Zbtb12	0	-0.834372	0.00587208
Zranb3	0	-0.833336	0.00281997
Ubtd1	0	-0.832893	0.0258089
Eml2	0	-0.832362	0.0169654
Acsl3	0	-0.831852	0.00147756
Star	0	-0.831229	0.0277487
Ccpg1	0	-0.83054	0.00437192
Cables1	0	-0.826889	0.038071
Arhgap32	0	-0.826317	9.19828e-05
Tef	0	-0.825083	0.00154854
Rc3h2	0	-0.823696	5.66235e-05
Fam208b	0	-0.82077	0.0324654
Gm43481	0	-0.819271	0.00348048
Tbc1d1	0	-0.81925	0.00399331
Gm37906	0	-0.817381	0.0118343
Zfp704	0	-0.817314	1.66478e-05
Fbrsl1	0	-0.817189	0.00691818
Dennd1a	0	-0.816759	0.0136757
Uhrf1	0	-0.816021	1.22473e-05
Znrf2	0	-0.815954	0.00045912
Ptpre	0	-0.814565	1.3356e-05
Plekho1	0	-0.81443	0.00198843
Phlda2	0	-0.814241	0.00151473
Tanc1	0	-0.812552	0.00474609
Trim28	0	-0.812435	5.61055e-08
BC005537	0	-0.811751	0.000180887
Dennd4b	0	-0.809852	0.000121197
Dhx9	0	-0.809709	5.02514e-07
Gpsm1	0	-0.807062	0.0483779
C330027C09Rik	0	-0.806985	0.0381461
Cpxm1	0	-0.806599	0.000373178
Slc6a13	0	-0.806082	0.000632716
Ankrd13b	0	-0.804503	0.0267694
Skil	0	-0.801289	0.014162
Kank2	0	-0.799552	0.034139
Vprbp	0	-0.798976	0.00026702
Vangl2	0	-0.79873	0.00100137
Gnl1	0	-0.798374	0.000131665
Mogs	0	-0.797893	0.000317212
Ppfia1	0	-0.796976	0.00330907
Gp5	0	-0.796783	0.0164054
Vav2	0	-0.796485	0.0294363
Gna15	0	-0.795891	0.000617105
Ptms	0	-0.795709	0.0302978
Sox6	0	-0.795454	0.000217933
Dlgap5	0	-0.795439	0.0322028
Cmip	0	-0.794099	5.59413e-05
Gm37760	0	-0.793625	0.0208429
Wwc2	0	-0.793307	0.000298919
Fam78a	0	-0.792454	0.0484831
Alyref	0	-0.792351	0.00372616
Tap2	0	-0.791709	1.82012e-06
Iqgap2	0	-0.791537	1.05536e-07
Pi4k2b	0	-0.791416	0.00602436
Knl1	0	-0.791384	0.033486
Atp11b	0	-0.791238	9.95783e-07
Fastkd1	0	-0.79061	0.0121764
Luc7l2	0	-0.78833	7.81066e-05
Dpp4	0	-0.788245	0.000742532
Gramd1a	0	-0.786597	0.000620707
C030034I22Rik	0	-0.784952	0.0492342
Lhfpl2	0	-0.783409	0.0193962
Ggt5	0	-0.783104	0.00664508
Exoc5	0	-0.781453	0.000454158
Uvrag	0	-0.781274	0.000149329
Gm10132	0	-0.78093	0.0333717
Usp40	0	-0.779467	0.00162608
Vapb	0	-0.779006	0.0192005
Zfc3h1	0	-0.777227	4.48665e-05
Zswim4	0	-0.776864	0.0102743
Ezh2	0	-0.775984	0.000262761
Hk1os	0	-0.77507	0.0193774
Git2	0	-0.773871	1.48162e-05
Gng2	0	-0.772089	0.000191839
Cyth1	0	-0.77004	0.0030237
Cep350	0	-0.769804	0.000113084
Gxylt1	0	-0.769268	0.00638583
Timeless	0	-0.768683	0.0070976
Tcf12	0	-0.767848	0.000661141
Fam193b	0	-0.766648	0.000820368
Epn1	0	-0.765695	0.00933358
Sox4	0	-0.764523	0.00216592
Asxl2	0	-0.762322	7.96758e-06
Cdk8	0	-0.762285	0.0202514
Ero1lb	0	-0.762207	0.0489564
Neil3	0	-0.761256	0.0236958
Snx20	0	-0.76093	0.0154423
Fgd2	0	-0.760114	0.0105128
H3f3a	0	-0.75996	0.0053307
Atxn7l3	0	-0.75902	0.0152333
Dnajc6	0	-0.758721	0.0408902
Il18rap	0	-0.758622	0.0126905
Sept9	0	-0.757838	0.000861337
Abcb4	0	-0.757212	0.00924612
Gm5601	0	-0.756936	0.00799704
Amfr	0	-0.756098	0.0170106
Mthfd1l	0	-0.755885	0.00184316
Zeb2	0	-0.754824	0.000551571
Kdm4b	0	-0.754713	0.0154993
Arfgef1	0	-0.75381	0.000126816
N4bp2l1	0	-0.753594	0.00907696
Gtpbp3	0	-0.75327	0.0299422
Kdm2b	0	-0.752972	0.00401036
Aff3	0	-0.7527	0.000287992
Sec61a2	0	-0.75262	0.0206601
Papd7	0	-0.75241	0.00682814
Dapk1	0	-0.750989	0.0168539
Msl1	0	-0.750963	1.21725e-05
Mylip	0	-0.750304	0.0069093
Sppl3	0	-0.749918	0.00126953
Cdk5rap2	0	-0.748741	0.00122732
Mamdc2	0	-0.748717	0.00799704
Rassf3	0	-0.74869	0.00226837
Jup	0	-0.748144	0.0184816
Wdfy4	0	-0.748122	8.38249e-05
Hnrnpul2	0	-0.747484	0.000315632
Runx2	0	-0.747144	6.01206e-05
Mbd5	0	-0.745773	0.0180867
AC153912.4	0	-0.745495	0.00835814
Zcchc11	0	-0.745428	4.32678e-05
Tapt1	0	-0.745409	0.00201508
Vps8	0	-0.744724	0.0231092
3110002H16Rik	0	-0.744529	0.0104464
Proser1	0	-0.74386	0.00219942
Dusp7	0	-0.743634	0.0423927
Kif20b	0	-0.742961	0.00999918
Tmcc1	0	-0.742881	0.0323553
Zcchc24	0	-0.742213	0.0480678
Dusp2	0	-0.740928	0.00975136
Dvl2	0	-0.740817	0.00785586
Slc10a7	0	-0.740286	0.00596304
Khdrbs1	0	-0.740207	0.000346448
Gm17066	0	-0.739435	0.000101351
Zfyve26	0	-0.738983	0.00898236
Cux1	0	-0.738269	5.63795e-05
Vezf1	0	-0.738142	0.000106592
Zc3h12a	0	-0.737564	0.0349219
Mark3	0	-0.737512	0.00166101
Miga1	0	-0.737386	0.00335407
Lcorl	0	-0.736675	0.000410549
Dmxl1	0	-0.736481	0.00369739
Thap6	0	-0.735969	0.0275955
Fmnl1	0	-0.735569	0.0019256
Brpf1	0	-0.734752	0.000280891
Yeats2	0	-0.734622	0.00435598
C77080	0	-0.73397	0.0495257
Itga4	0	-0.733132	2.56683e-05
Myo5a	0	-0.733002	0.000373178
Plekhm2	0	-0.731927	0.028125
Ldb1	0	-0.731434	0.000504555
Tmpo	0	-0.731094	0.000225357
Car3	0	-0.73104	0.000519849
Phf12	0	-0.729639	0.0439813
Ptbp2	0	-0.729529	0.00281997
Pbx2	0	-0.729157	0.0133617
Bag4	0	-0.728131	0.00846556
Dennd4c	0	-0.728053	0.0162942
Cdca2	0	-0.727971	0.0237527
Mcm10	0	-0.727936	0.0469768
Socs5	0	-0.727886	0.0140649
Mark2	0	-0.726244	0.00330242
Rlf	0	-0.725253	0.00534216
Zfp385a	0	-0.725206	0.0120923
Srebf2	0	-0.724558	1.62727e-05
Dscc1	0	-0.724492	0.0276453
Hmga2	0	-0.724331	0.0014564
Per1	0	-0.724284	0.0231969
Arih1	0	-0.72361	0.000388986
Tbcd	0	-0.722679	0.0484159
Cep128	0	-0.721925	0.000418388
Ranbp2	0	-0.721299	0.000567378
Rabgap1l	0	-0.72065	0.000238876
C2cd5	0	-0.72038	0.00029366
Xpr1	0	-0.720255	0.000461971
Ino80e	0	-0.719998	0.00752856
Vav3	0	-0.719986	0.000827295
Phka2	0	-0.719948	0.00293026
Tnik	0	-0.717686	0.00948878
Hmga1-rs1	0	-0.716713	0.0368879
Zfp608	0	-0.716259	2.06853e-05
Dgkg	0	-0.714195	0.00125224
Ckap2	0	-0.714137	0.00972168
Cchcr1	0	-0.714115	0.0288647
Shank3	0	-0.713127	0.00964308
Ints1	0	-0.713112	0.000439134
Wdfy2	0	-0.712249	0.0427814
Clk3	0	-0.711738	0.0373379
Mcm3	0	-0.711568	0.000101233
Rere	0	-0.710092	0.000445686
Kcnab2	0	-0.709527	0.00587111
Map4k4	0	-0.709433	0.00313666
Gm42467	0	-0.708698	0.0260022
Pwwp2a	0	-0.708244	0.0119958
Dopey1	0	-0.707869	0.025394
Ddx51	0	-0.706503	0.0115112
Foxk2	0	-0.706015	0.0184962
Chek1	0	-0.705104	0.00182921
Anapc2	0	-0.704533	9.34666e-05
Gmeb2	0	-0.704266	0.0265873
Mbtd1	0	-0.703905	0.000712541
Ccnt1	0	-0.703387	0.00147155
Fam53c	0	-0.703323	0.00229821
AW554918	0	-0.703234	0.0156899
Ankib1	0	-0.702136	0.00176825
Maml3	0	-0.701714	0.00150179
Fam13b	0	-0.700219	0.0184463
Taf15	0	-0.699131	0.00964308
Cep170	0	-0.698429	0.00970826
Mta1	0	-0.697704	0.000872526
Rxrb	0	-0.697455	0.000108412
Tnpo2	0	-0.697401	0.00894696
Sipa1	0	-0.696501	0.00163362
Usp25	0	-0.696226	0.00474609
Parg	0	-0.695932	0.0224001
Cdk2	0	-0.695765	0.00830189
Mphosph9	0	-0.695573	0.0015078
Csnk1g2	0	-0.695517	0.00264605
5730480H06Rik	0	-0.695483	0.0337657
Pde4d	0	-0.695214	0.0228357
Papd5	0	-0.695085	0.0231092
Asxl1	0	-0.694325	0.00291068
Atxn2	0	-0.693979	0.00405314
Mapk14	0	-0.693968	1.51288e-05
Pole	0	-0.693674	0.000347297
Gnb4	0	-0.693641	0.000476139
Plekha3	0	-0.692188	0.0377734
Pank3	0	-0.690375	0.00749908
Neurl4	0	-0.690246	0.0137315
Smarcc1	0	-0.690216	0.000835299
Ptpn22	0	-0.689867	0.000620729
Ptn	0	-0.689436	0.00774632
Ttll4	0	-0.689177	0.0364311
9330162G02Rik	0	-0.689014	0.0133593
Sp3	0	-0.688928	0.000520286
Ankrd44	0	-0.688834	0.0357207
Paqr8	0	-0.68874	0.0371547
Cramp1l	0	-0.687255	0.0192968
Arhgef39	0	-0.68675	0.0484573
Rptor	0	-0.685863	0.00119553
Clk2	0	-0.685069	0.00109956
Dna2	0	-0.684903	0.0170151
Map4k5	0	-0.684447	0.00799586
Slx4	0	-0.683253	0.0300256
Gm5914	0	-0.682347	0.0471566
Pkp4	0	-0.682339	0.00229821
Slc43a2	0	-0.682007	0.0149618
Dcaf10	0	-0.681558	0.0149318
Xist	0	-0.681364	0.00596304
Tmem191c	0	-0.680052	0.00241905
Usp11	0	-0.679398	0.00274336
Hdac10	0	-0.678292	0.0214839
Pin4	0	-0.677316	0.0371976
Fbxo45	0	-0.676818	0.00706841
Cep192	0	-0.676761	0.000529628
Dock7	0	-0.675824	0.00305112
Meg3	0	-0.675766	0.0480754
Cuedc1	0	-0.67547	0.0133035
Hdac7	0	-0.675253	0.000145857
Grk3	0	-0.675046	0.00765143
Gata1	0	-0.67416	0.0261468
Jmjd1c	0	-0.673358	0.000176038
Tal1	0	-0.673303	0.000760745
Snx30	0	-0.672992	0.00989617
Macf1	0	-0.67284	6.77377e-05
Col4a1	0	-0.671044	0.00716151
Chuk	0	-0.67029	0.014115
Nup133	0	-0.670266	0.0342627
Zfp318	0	-0.669959	0.00169884
Mfn1	0	-0.669428	0.020966
Myo9a	0	-0.668259	0.00139032
Il17ra	0	-0.668081	1.22895e-05
D17Wsu92e	0	-0.667151	0.000521118
Vegfb	0	-0.666349	0.0142228
Vars	0	-0.665954	0.00201596
Smarcd2	0	-0.665877	0.000589346
Pde12	0	-0.66554	0.0479231
Pan2	0	-0.665176	0.0201195
Exo1	0	-0.664502	0.0247078
Acad11	0	-0.663176	0.0366302
Osbpl7	0	-0.662879	0.0265693
Aldh9a1	0	-0.662575	0.000358094
Arhgef2	0	-0.662071	0.00356155
Nectin4	0	-0.661883	0.0362169
Nin	0	-0.661337	0.0107248
Atm	0	-0.661263	0.00266241
A830080D01Rik	0	-0.660807	0.00228215
Rcc1l	0	-0.660682	0.0473244
Poc1a	0	-0.660202	0.0290748
Fgfr1	0	-0.659697	0.0227969
Dnmt3a	0	-0.659687	7.44915e-05
Myl10	0	-0.659213	0.0110868
Atp2a3	0	-0.658492	0.000109746
Atad5	0	-0.655817	0.00672975
Dennd5a	0	-0.655242	0.00137484
Chka	0	-0.653531	0.0251906
Map1s	0	-0.653408	0.000424779
4932438A13Rik	0	-0.653261	0.00376313
Sh3kbp1	0	-0.651835	0.00295412
Dnmt1	0	-0.651602	0.00209667
Palld	0	-0.65154	0.0301483
Nup205	0	-0.651104	0.0103596
Arid2	0	-0.650634	0.00299818
Pfkm	0	-0.650506	0.000712541
Usp33	0	-0.65049	0.0424606
Inf2	0	-0.649657	0.00704493
Ptprs	0	-0.649495	0.00405314
Cnot6l	0	-0.649381	0.00256239
Cpsf4	0	-0.64905	0.030974
Smg5	0	-0.648745	0.0192474
Il15	0	-0.647069	0.00502929
Mvb12b	0	-0.646001	0.0180904
Adgrg3	0	-0.644385	0.0254687
Camsap1	0	-0.643995	0.0395334
Arl2bp	0	-0.643871	0.00308341
Mcm4	0	-0.643849	0.000517416
Zdhhc21	0	-0.643342	0.00455377
Ccdc88a	0	-0.642339	0.0108598
Atp6v0a2	0	-0.641497	0.0204695
Chd8	0	-0.641099	0.00212635
Pcgf3	0	-0.640937	0.0159534
Anxa6	0	-0.640822	0.00446531
Setd5	0	-0.640102	0.00195377
Sytl1	0	-0.639161	0.0373527
Helb	0	-0.638852	0.00857689
Med13	0	-0.638492	0.000853456
Zbtb17	0	-0.636977	0.0178333
Brip1os	0	-0.636615	0.000624348
Reps1	0	-0.636248	0.00765047
Nacc1	0	-0.635763	0.0445662
Dgkz	0	-0.635661	5.57582e-05
Add3	0	-0.635063	0.0033564
Pygo2	0	-0.634023	0.0162412
Mon2	0	-0.632691	0.0193894
Ttc28	0	-0.632448	0.0416211
Rcc2	0	-0.632301	0.000158199
Zfp592	0	-0.631952	0.00228551
Cnot6	0	-0.631705	0.000287992
Wnk1	0	-0.631311	0.00140123
Dhx33	0	-0.631092	0.0109643
Klhl5	0	-0.630246	0.00583117
Taf4	0	-0.629384	0.0279779
Akt3	0	-0.628946	0.0291769
Cbx4	0	-0.628925	0.0413277
Atg16l1	0	-0.628461	0.0203544
Tmem94	0	-0.627876	0.0212239
Atad2b	0	-0.627021	0.0444129
Sirt1	0	-0.626687	0.0177245
Tmtc3	0	-0.626192	0.0336951
1700017B05Rik	0	-0.626148	0.00994229
Ikzf1	0	-0.625214	0.00051473
Uap1	0	-0.624872	0.0219043
Yes1	0	-0.624484	0.0480023
Cnrip1	0	-0.624154	0.0284931
Top2a	0	-0.623659	0.0378874
Fgd4	0	-0.623126	0.0456377
Coro2a	0	-0.622964	0.00829777
Huwe1	0	-0.622797	0.00115877
Map3k7	0	-0.622094	0.0391786
Ube3c	0	-0.620336	0.00862786
C2cd2	0	-0.619986	0.0485413
Nhlrc2	0	-0.619666	0.0453386
Bcl9	0	-0.619095	0.0152035
Zmym4	0	-0.619053	0.0199281
Dnajc21	0	-0.618714	0.015075
Gmcl1	0	-0.617526	0.00909516
Zranb1	0	-0.617452	0.00369739
Cntln	0	-0.617066	0.0018835
D5Ertd579e	0	-0.616524	0.004936
Osbpl3	0	-0.6155	0.0115964
Hivep1	0	-0.614797	0.00513179
Larp1	0	-0.614348	0.000730777
Mb21d1	0	-0.614251	0.0160175
Msl2	0	-0.611947	0.00425463
Kdm1a	0	-0.611438	0.00686737
Stmn1	0	-0.611294	0.00308341
Pola2	0	-0.61102	0.00533289
Nfya	0	-0.610972	0.0401813
Atg16l2	0	-0.610938	0.0229266
Trim35	0	-0.610788	0.00377871
Ing2	0	-0.610612	0.0027845
Trim27	0	-0.610402	0.000945358
Bptf	0	-0.609954	0.0003832
Cnksr3	0	-0.609952	0.0111772
Rif1	0	-0.609357	0.00133921
Kdelc2	0	-0.609334	0.0334553
5031425E22Rik	0	-0.608186	0.0179246
Spry1	0	-0.607956	0.0317203
Mepce	0	-0.607649	0.00594633
Lsm14a	0	-0.607455	0.0100913
Mkl1	0	-0.607098	0.0192196
Zfp523	0	-0.606655	0.0261054
Dgkd	0	-0.605701	0.0302845
Rad54l	0	-0.605038	0.036301
Tbc1d31	0	-0.604325	0.0295619
Mast3	0	-0.60432	0.0175405
Aldh16a1	0	-0.603342	0.0038313
Pip4k2b	0	-0.602375	0.00716151
Fxyd4	0	-0.602005	0.0436953
Gm11770	0	-0.601104	0.0310503
Abcc1	0	-0.600878	0.00415273
Tbc1d10b	0	-0.600751	0.0207091
Ocrl	0	-0.599672	0.00476967
Tcf3	0	-0.599173	0.00366269
Kdm4a	0	-0.598283	0.0239304
Slc16a6	0	-0.597855	0.0363003
Smarcad1	0	-0.597359	0.00683109
Dot1l	0	-0.596597	0.00084674
Usp34	0	-0.596459	0.00577847
Nrm	0	-0.595561	0.00246705
Psme4	0	-0.595333	0.017226
Dlg1	0	-0.594629	0.0317428
Scaf4	0	-0.594161	0.00185681
Ctla2a	0	-0.59357	0.0149318
Syne1	0	-0.592801	0.0446147
Smg1	0	-0.592543	0.00774632
Trerf1	0	-0.592298	0.0205807
Map4	0	-0.592179	0.018287
Ubn1	0	-0.591707	0.00541799
Pias2	0	-0.591358	0.00755637
Ybx3	0	-0.590736	0.00386643
Rbm3	0	-0.590429	0.0240019
Exoc8	0	-0.590309	0.0115964
Tubgcp5	0	-0.590196	0.0268934
Camk2g	0	-0.589947	0.00337358
Apc	0	-0.589307	0.0026776
Sfswap	0	-0.588773	0.00122732
Samd4b	0	-0.587783	0.0219623
Ccdc88b	0	-0.587423	0.049503
Rreb1	0	-0.587252	0.00256597
Acads	0	-0.587054	0.0148296
Prdm11	0	-0.586353	0.0246224
Slc22a15	0	-0.586263	0.0237699
Mtx3	0	-0.586187	0.0252088
Oxsr1	0	-0.585943	0.0238317
Csk	0	-0.58572	0.000214465
Prrc2a	0	-0.585484	0.0164441
Dusp6	0	-0.584926	0.0443244
Fam126b	0	-0.584774	0.0169549
Bahcc1	0	-0.584624	0.0273989
Itpr2	0	-0.584505	0.0324674
Ralgapa2	0	-0.584505	0.0245974
Arhgef1	0	-0.583929	0.000445686
Ncor1	0	-0.583449	0.000852855
Ahcyl1	0	-0.582884	0.00264061
Mta2	0	-0.582844	0.00237857
Sept6	0	-0.582782	0.000373178
Palb2	0	-0.582773	0.0331239
Rasa1	0	-0.582692	0.00510072
Nr2c2	0	-0.58253	0.00636526
Gm15501	0	-0.581961	0.00141435
Cep83	0	-0.58141	0.000706836
Nktr	0	-0.581297	0.00311098
Top2b	0	-0.58124	0.000480507
Auts2	0	-0.58069	0.0366302
Ttc19	0	-0.580474	0.0196946
Pdzd8	0	-0.579796	0.00909878
Snapc4	0	-0.57968	0.022615
Cables2	0	-0.579558	0.0258964
Ppp1r9a	0	-0.579442	0.00334063
Odf2	0	-0.57886	0.0231969
Kif23	0	-0.578563	0.0278338
Baz1a	0	-0.578166	0.0147657
Tet3	0	-0.577888	0.000490204
Bri3bp	0	-0.577786	0.0278338
Pspc1	0	-0.577072	0.0100237
Ddx6	0	-0.576925	0.00126142
Zfp629	0	-0.576905	0.0101357
Lrmp	0	-0.576602	0.00283193
Rfc2	0	-0.576363	0.000396567
Tmem98	0	-0.575881	0.0278487
Lnpep	0	-0.574784	0.0381735
Usf3	0	-0.574569	0.013098
Herc2	0	-0.574299	0.0204353
Nasp	0	-0.573969	0.00424294
Zfp407	0	-0.573891	0.0387479
Dicer1	0	-0.573068	0.00612371
Kmt2b	0	-0.571463	0.0142427
Arid1a	0	-0.571086	0.0023562
Zmiz2	0	-0.570625	0.00274975
Thsd1	0	-0.569943	0.0211148
Ctdspl	0	-0.569374	0.0183058
Gm13012	0	-0.569154	0.0362173
Zeb1	0	-0.569035	0.0101402
Rbm33	0	-0.568982	0.00739044
Xpo6	0	-0.568729	0.0382375
Itpkb	0	-0.568507	0.0148149
Cdk13	0	-0.5678	0.0314439
Brf1	0	-0.56774	0.0252696
Arid1b	0	-0.567583	0.0231969
Ern1	0	-0.566774	0.0147546
Cox6b2	0	-0.566547	0.0164292
Rbm4b	0	-0.566353	0.00828534
Rcsd1	0	-0.565118	0.0053936
Mcm5	0	-0.564933	0.00942058
Mis18bp1	0	-0.564741	0.0306564
Tsc22d2	0	-0.564475	0.00827173
Atp8b2	0	-0.563169	0.0252696
Rbbp4	0	-0.561254	0.00658608
Kpna1	0	-0.561036	0.0261468
Caprin2	0	-0.559462	0.0271885
Spag9	0	-0.55835	0.0170106
Lig1	0	-0.558237	0.00596304
Comt	0	-0.556858	0.00901683
Frmd4a	0	-0.556455	0.00601763
Med12l	0	-0.556217	0.0127261
Fiz1	0	-0.556177	0.0109992
Rasal3	0	-0.55545	0.00161963
Usp1	0	-0.555343	0.0040342
Map2k5	0	-0.555328	0.03514
Kmt5a	0	-0.555168	0.00966889
Gramd4	0	-0.554577	0.0350227
Fmr1	0	-0.554336	0.00283552
Ppp4r2	0	-0.553504	0.028819
Casd1	0	-0.553495	0.00520532
Ints8	0	-0.553494	0.0444143
Sos1	0	-0.553288	0.0302978
Sh2d3c	0	-0.552129	0.0153791
Uhrf2	0	-0.551865	0.00634123
Vps13d	0	-0.551625	0.0143886
Sidt2	0	-0.551487	0.0143318
Stk17b	0	-0.550838	0.0194402
Camkk2	0	-0.550624	0.0486496
Trim8	0	-0.54999	0.00247416
Sort1	0	-0.549939	0.0381753
Prex1	0	-0.54975	0.0283435
Ttpal	0	-0.549601	0.0254687
Stat5b	0	-0.54943	0.00187424
Ttyh3	0	-0.548675	0.0236738
Pxn	0	-0.548515	0.0158376
Mrgbp	0	-0.548423	0.0365631
Abl1	0	-0.548354	0.0183693
Ints6	0	-0.548073	0.0171381
Agps	0	-0.547727	0.0370334
Tbc1d16	0	-0.547213	0.0300256
Pik3cd	0	-0.546346	0.00152807
Mxd4	0	-0.545698	0.010535
Utp18	0	-0.545559	0.00797845
Hmgcs1	0	-0.545188	0.0175719
Slain2	0	-0.544704	0.0262016
Cul7	0	-0.544392	0.0179344
Zfp710	0	-0.544023	0.0149318
Ube4a	0	-0.543991	0.0444129
Vim	0	-0.543878	0.0248992
Tkt	0	-0.543549	0.00747013
Mcm7	0	-0.543124	0.00298381
Fam76b	0	-0.542641	0.0038735
Smpd4	0	-0.542364	0.0443802
Sh3bp1	0	-0.541905	0.0417479
Atl3	0	-0.541434	0.0233941
Zfp292	0	-0.541138	0.0194408
9930021J03Rik	0	-0.540359	0.0367242
Rhoh	0	-0.539498	0.00147276
Bcor	0	-0.539384	0.00555536
Trim33	0	-0.538596	0.0134231
Agfg1	0	-0.537764	0.0160783
Rpl23a	0	-0.537504	0.0493986
Zfp280d	0	-0.53696	0.0109002
Rtn4	0	-0.53579	0.00302883
Arhgap27	0	-0.535393	0.0344889
Cdca5	0	-0.535347	0.0450385
Pogz	0	-0.534845	0.0169276
Dhfr	0	-0.534673	0.0251916
Snhg4	0	-0.534524	0.0129587
Setd2	0	-0.534094	0.00596304
Ppp1r15b	0	-0.533915	0.00184316
Nusap1	0	-0.533654	0.039127
Kdm2a	0	-0.533625	0.0023551
Ankrd17	0	-0.533245	0.00251708
Sh2b1	0	-0.532768	0.00189629
Reep4	0	-0.532408	0.0444129
Impdh1	0	-0.531683	0.00979065
Senp2	0	-0.531307	0.00461797
Heatr5a	0	-0.530995	0.00689459
Ythdf1	0	-0.530161	0.0104756
Deaf1	0	-0.529525	0.0486541
Ralgapa1	0	-0.529458	0.0245974
Gmfg	0	-0.528161	0.00173593
Cul3	0	-0.52719	0.0028366
Foxj2	0	-0.527156	0.0391001
Acss2	0	-0.526827	0.0361792
Cstf2	0	-0.525288	0.0366302
Cbl	0	-0.524853	0.0188133
Cpsf7	0	-0.524545	0.0150547
Mtss1	0	-0.524543	0.0300109
Rasa3	0	-0.524095	0.000567842
Parp8	0	-0.523939	0.0317253
Hnrnpab	0	-0.52336	0.00836296
Kmt5c	0	-0.522736	0.0272841
Mcph1	0	-0.522366	0.0377754
Phc3	0	-0.522216	0.00539679
Eif3b	0	-0.518998	0.00634952
Atp2a2	0	-0.518583	0.00606133
Ncoa2	0	-0.518557	0.0183663
Nrxn1	0	-0.516062	0.0134478
Utp20	0	-0.51602	0.0388054
Fyn	0	-0.515939	0.0405294
Tnfrsf21	0	-0.514321	0.0214839
Agap1	0	-0.513996	0.0142016
Cdca7l	0	-0.512996	0.0272273
Rbpms	0	-0.512684	0.00133109
Nup210	0	-0.512559	0.0468877
Zfp91	0	-0.511933	0.033944
Haus2	0	-0.511805	0.022686
Ash2l	0	-0.511356	0.0392027
Hps3	0	-0.510831	0.0399162
Slfn9	0	-0.510817	0.0378223
Ptbp3	0	-0.510115	0.0115656
Ppp6r1	0	-0.509661	0.0356497
Yy1	0	-0.507857	0.0148011
Kdm3a	0	-0.506956	0.0388168
Bdp1	0	-0.506784	0.026482
Gatsl2	0	-0.506056	0.046284
Atp2b4	0	-0.505464	0.0180867
Pnrc1	0	-0.504289	0.0244354
Ppp2r5e	0	-0.5034	0.0312266
Pdpk1	0	-0.50299	0.0229903
Epc2	0	-0.502869	0.0178744
Jade1	0	-0.502657	0.0110174
Uba6	0	-0.502118	0.00951514
Lonp1	0	-0.501889	0.0376337
Tmem57	0	-0.501132	0.0110221
Ubr3	0	-0.501035	0.0421294
Yrdc	0	-0.500473	0.0381753
Morf4l1	0	-0.497057	0.031692
Chd3	0	-0.496931	0.0124509
Ncoa6	0	-0.496796	0.0324304
Patz1	0	-0.496243	0.00312973
Baz2b	0	-0.495007	0.0145753
Kmt2a	0	-0.494998	0.0176851
Map2k3	0	-0.493739	0.00899528
Sp1	0	-0.493608	0.0268698
Fasn	0	-0.493593	0.0293246
Dlg3	0	-0.493011	0.0378574
Lemd2	0	-0.492879	0.0283974
Mtr	0	-0.49263	0.0383043
Ubr5	0	-0.492612	0.0263398
Ncapd3	0	-0.492467	0.0359157
Gemin5	0	-0.49149	0.0285736
Gtf3c1	0	-0.491276	0.00977684
Phf14	0	-0.491018	0.0121761
Lasp1	0	-0.489659	0.022655
Usp42	0	-0.489653	0.025391
Trrap	0	-0.489551	0.0297271
Pcf11	0	-0.489509	0.0133231
Slc25a28	0	-0.489396	0.0493523
Rgl2	0	-0.488377	0.0202528
Nat10	0	-0.487744	0.0355816
Cd27	0	-0.485394	0.00661151
Eml4	0	-0.484808	0.0440729
S100pbp	0	-0.48369	0.0371547
Dido1	0	-0.483255	0.00366269
Trappc8	0	-0.482822	0.0389567
Arhgef18	0	-0.482518	0.0448891
Ddx17	0	-0.4823	0.0050974
Etv6	0	-0.482186	0.00173243
Dock11	0	-0.481885	0.0226947
Tex10	0	-0.481535	0.00777919
Mtfr2	0	-0.480887	0.0283643
Slc29a3	0	-0.480198	0.0370334
Ei24	0	-0.479724	0.0498974
Tlk1	0	-0.479279	0.0239304
Cdk17	0	-0.479241	0.00802157
Emsy	0	-0.47859	0.0402574
Esyt1	0	-0.477022	0.039279
Pgm2l1	0	-0.476452	0.0156899
Ptpa	0	-0.476299	0.00447115
Rbp1	0	-0.476122	0.00273027
Neurl3	0	-0.47603	0.0143185
Fbxl20	0	-0.475325	0.0302201
Pex6	0	-0.47419	0.0456362
Uso1	0	-0.473677	0.0299354
Usp6nl	0	-0.473635	0.0438725
Ylpm1	0	-0.473401	0.0167589
Gar1	0	-0.473306	0.0438918
Dennd1c	0	-0.472425	0.0453596
Cdk9	0	-0.4724	0.0329241
Kpnb1	0	-0.472341	0.0242886
Inpp5d	0	-0.470317	0.00613753
Setx	0	-0.469163	0.0404951
Zfp644	0	-0.468871	0.00753173
Btbd7	0	-0.46873	0.0219623
Fam168a	0	-0.468001	0.0399369
Kat6a	0	-0.467257	0.0238317
Usp7	0	-0.4671	0.0268698
Utrn	0	-0.466652	0.0261599
Tgfbr2	0	-0.466075	0.0404871
Taok3	0	-0.465993	0.0110382
Cenph	0	-0.465884	0.0445918
Gls	0	-0.465235	0.0298291
Gcnt2	0	-0.463628	0.0217768
C2cd3	0	-0.463012	0.022615
Tnpo3	0	-0.462441	0.0109002
Usp48	0	-0.461774	0.0244354
Mtch1	0	-0.461012	0.0229662
Picalm	0	-0.460949	0.0157811
Fgfr1op	0	-0.460839	0.018287
Ctdsp2	0	-0.459767	0.0219623
Atf7ip	0	-0.458785	0.0101188
Erg	0	-0.457435	0.0239304
Tcerg1	0	-0.456921	0.011176
Pum2	0	-0.456911	0.0205618
Hoxa9	0	-0.456612	0.015723
Ehmt2	0	-0.455963	0.0379418
Rnf38	0	-0.455096	0.0262223
Ankhd1	0	-0.455067	0.0071984
Gm12355	0	-0.454541	0.0462924
Stk38	0	-0.454508	0.0338331
Hjurp	0	-0.454388	0.0107744
Xiap	0	-0.453362	0.0412755
Sart1	0	-0.452945	0.0219178
Ccnd3	0	-0.451792	0.0266206
Xrcc5	0	-0.450749	0.0496221
Herc1	0	-0.4505	0.0071984
Ivd	0	-0.45034	0.0420365
Zcchc6	0	-0.447444	0.0239304
Nup62	0	-0.44724	0.0142613
Dynll2	0	-0.446795	0.0184012
Celf1	0	-0.44629	0.0291027
Zfp553	0	-0.446217	0.0458872
Ints7	0	-0.445301	0.0291769
Map4k2	0	-0.445119	0.0418634
Csnk1e	0	-0.445096	0.0188151
Chkb	0	-0.443989	0.0493632
Kansl1	0	-0.443179	0.0239212
Tbc1d4	0	-0.442717	0.0368478
Pcnt	0	-0.44118	0.00889678
Stx6	0	-0.440841	0.0401782
Mcm2	0	-0.440803	0.0351468
Gtpbp2	0	-0.440211	0.0453386
Aldh2	0	-0.440185	0.0115964
Tmem201	0	-0.437573	0.0453596
Kdm3b	0	-0.436618	0.0368478
Ctbp1	0	-0.436297	0.0204509
Igfbp4	0	-0.434899	0.0164738
Srsf1	0	-0.434078	0.0134847
Pikfyve	0	-0.433811	0.0405167
1810026B05Rik	0	-0.433549	0.026646
Trip12	0	-0.433083	0.0045315
Usp19	0	-0.432753	0.0378223
Ddx55	0	-0.429877	0.0377734
Plcb2	0	-0.429769	0.0139323
Ago2	0	-0.42906	0.020832
Isg20l2	0	-0.428524	0.0496221
Zrsr2	0	-0.427651	0.0496413
Etv3	0	-0.426664	0.0291769
Ppp2ca	0	-0.426005	0.0102358
Ralgps2	0	-0.425599	0.0369795
Fam109b	0	-0.424469	0.0378395
Nrip1	0	-0.423324	0.0453596
Arhgap45	0	-0.421944	0.0183502
Ramp1	0	-0.421885	0.0147657
Trim25	0	-0.420739	0.0453596
Ankrd27	0	-0.419554	0.0193044
Ncoa5	0	-0.419416	0.0446056
Hells	0	-0.419329	0.0476986
Msi2	0	-0.418442	0.0418777
Wipi2	0	-0.417788	0.0401782
Klf16	0	-0.417088	0.0453386
Ago1	0	-0.416795	0.0287284
Eef2k	0	-0.415527	0.0071984
Smap2	0	-0.414913	0.0184962
Stap1	0	-0.412462	0.0107241
Brwd1	0	-0.412368	0.0283915
Rnf169	0	-0.412066	0.0426667
Slf2	0	-0.411919	0.0342558
Nfkb1	0	-0.411506	0.00966889
Lrp6	0	-0.411089	0.0368478
Cntrl	0	-0.410744	0.036267
Jak2	0	-0.405758	0.0356842
Usp36	0	-0.40516	0.0345991
Rad23b	0	-0.400793	0.0174896
Abl2	0	-0.400793	0.0463819
Stard10	0	-0.400755	0.043006
Zc3h18	0	-0.400221	0.0197159
Eif4ebp2	0	-0.399734	0.0482642
Vamp3	0	-0.397195	0.0488492
Hnrnpdl	0	-0.395859	0.0260934
Rbm26	0	-0.393836	0.040152
Uhmk1	0	-0.393012	0.0366493
Hipk1	0	-0.391326	0.0399738
Elk3	0	-0.390803	0.0196545
Txnrd1	0	-0.38798	0.0339921
Zfp800	0	-0.387945	0.0461872
Irak1	0	-0.387916	0.0379418
Brd1	0	-0.386605	0.0330508
Ppp4r3a	0	-0.385209	0.0438145
Plscr3	0	-0.382453	0.0426975
Phf3	0	-0.380847	0.0426898
Nup50	0	-0.380036	0.0423186
Kat6b	0	-0.379449	0.045771
Tra2a	0	-0.373914	0.0483261
Phf21a	0	-0.37295	0.0377393
Ctdspl2	0	-0.372236	0.0240819
Pbrm1	0	-0.37193	0.0469053
Acly	0	-0.371013	0.0266206
Specc1l	0	-0.370498	0.0386105
Ripor1	0	-0.369936	0.0219054
Acap1	0	-0.368826	0.0406705
Sash3	0	-0.368275	0.021323
Dazap1	0	-0.36709	0.0427056
Ddb1	0	-0.362819	0.0300341
Rab37	0	-0.35976	0.0348868
Laptm5	0	-0.358061	0.0302486
Vav1	0	-0.357013	0.0321161
Ccni	0	-0.3554	0.0457344
Mga	0	-0.354027	0.0379044
R3hdm1	0	-0.353672	0.0265693
Cggbp1	0	-0.351248	0.0285784
Tfr2	0	-0.345973	0.0395334
Golga4	0	-0.341806	0.0345838
Gtf2i	0	-0.339732	0.0442102
Tia1	0	-0.333267	0.035191
Pik3cg	0	-0.332334	0.0421294
Ddx21	0	-0.327035	0.0482642
Rbm6	0	-0.323352	0.0456038
Map7	0	-0.320953	0.0440668
Ube2d3	0	-0.317821	0.0453596
Smarcc2	0	-0.314562	0.0460227
Fis1	0	0.312291	0.0464216
Rps9	0	0.313642	0.0316156
Cnbp	0	0.31524	0.0482947
Leprotl1	0	0.316701	0.0411194
Rps15	0	0.325179	0.0357991
Ccdc47	0	0.328208	0.0438145
Dnm1l	0	0.329585	0.0399162
Gabarap	0	0.332883	0.0386362
Cnot7	0	0.335237	0.0482107
Rpl30	0	0.33636	0.0496221
Thumpd3	0	0.33647	0.0377393
Prkar1a	0	0.338681	0.0342181
Eif3c	0	0.339916	0.0262223
Atp5f1	0	0.342368	0.0482642
Tmem222	0	0.342709	0.0453458
Mtch2	0	0.344743	0.0399162
Dync1i2	0	0.345449	0.0351924
Tm2d2	0	0.34552	0.0496221
Nfe2	0	0.346374	0.0170144
Gypc	0	0.346417	0.0455525
Caml	0	0.346683	0.0306487
Tmed10	0	0.346921	0.0342181
Sars	0	0.347342	0.0313867
C1d	0	0.349121	0.0327647
Cct8	0	0.349606	0.0490944
Eya2	0	0.353624	0.046659
Ostc	0	0.35363	0.0463211
Synj2bp	0	0.354091	0.0417656
Scp2	0	0.354499	0.035739
Rtcb	0	0.354861	0.0415718
Acot13	0	0.355208	0.0304158
Pfdn1	0	0.356069	0.0398306
Suclg1	0	0.35628	0.0362687
Rpl4	0	0.356579	0.0260017
Rpl13	0	0.356616	0.0189409
Skp1a	0	0.357163	0.0492342
Cox4i1	0	0.357879	0.0357789
Ndufc1	0	0.358295	0.0448798
Pdcd5	0	0.359096	0.0315608
Sept2	0	0.361211	0.0399063
Cct5	0	0.361813	0.0351834
Mrpl30	0	0.362306	0.0413149
Fam32a	0	0.364068	0.0414105
Capza2	0	0.364858	0.0177567
Mdh1	0	0.366185	0.0388408
Atp6v1g1	0	0.36693	0.0423338
Rnf219	0	0.367327	0.0382796
Khk	0	0.367452	0.0304966
Rpl7	0	0.367868	0.0452487
Alox5ap	0	0.368253	0.0237074
Psmc2	0	0.368539	0.0374928
Rpl32	0	0.36898	0.0355143
Txndc9	0	0.369268	0.0150401
Rab1a	0	0.369943	0.0300256
4933434E20Rik	0	0.370444	0.0347148
Clpp	0	0.370907	0.0281688
Cited2	0	0.371162	0.0351468
Ech1	0	0.371809	0.0435388
Prosc	0	0.373148	0.0443244
Snrnp27	0	0.373165	0.0380047
Rpl10	0	0.373674	0.0330338
Dnajc8	0	0.374186	0.0344889
Rps14	0	0.37444	0.0442102
Ndufa6	0	0.375124	0.03024
Pdia6	0	0.375502	0.0444806
Urod	0	0.37634	0.0358531
Mrpl23-ps1	0	0.376449	0.0304854
Vti1b	0	0.378144	0.0355143
Bola2	0	0.378651	0.0239304
Fam174a	0	0.378836	0.0496221
Pla2g16	0	0.37946	0.0331063
Ngdn	0	0.380327	0.0346437
Tbcb	0	0.380365	0.0275441
Yif1a	0	0.381036	0.0443999
Gpn1	0	0.381436	0.0215445
Uqcc3	0	0.382242	0.0386338
Pja2	0	0.382601	0.0156899
Sord	0	0.38268	0.0252826
Tm2d3	0	0.383076	0.0194631
Rpl11	0	0.384895	0.0395334
Vps35	0	0.385217	0.0371976
Naa38	0	0.385435	0.0380793
Ndufa12	0	0.386383	0.0369246
Atp5j	0	0.386515	0.0255982
Clk4	0	0.387266	0.0390406
Atg4b	0	0.38746	0.038071
Npc2	0	0.389038	0.0231969
Psmf1	0	0.389163	0.0473387
Ngrn	0	0.389618	0.0302648
Mrpl27	0	0.390975	0.0437382
Glo1	0	0.39109	0.038645
Zfp950	0	0.391542	0.011326
Nsmce1	0	0.391942	0.0219747
Abcc5	0	0.392295	0.0478111
Tmem70	0	0.392453	0.0228785
Nosip	0	0.392806	0.0193173
Psmb1	0	0.392916	0.0122948
Mrpl42	0	0.393001	0.0239564
Pigx	0	0.393036	0.0212167
Fbxl5	0	0.393356	0.0135425
4632427E13Rik	0	0.394183	0.0348812
Gabarapl1	0	0.39493	0.0257881
Rnf139	0	0.395174	0.0412755
Malsu1	0	0.395416	0.0179344
Arl8b	0	0.395466	0.0142886
Ldhb	0	0.39597	0.0359489
Fosl2	0	0.396791	0.0484831
2210016L21Rik	0	0.397081	0.0151052
Apobec3	0	0.397556	0.0203421
Mef2c	0	0.398042	0.00608051
Nsrp1	0	0.398475	0.026646
Cetn2	0	0.398503	0.0279672
Nck1	0	0.398599	0.0221968
Sem1	0	0.39894	0.0194735
Eef1akmt1	0	0.398961	0.0416211
Mat2b	0	0.399134	0.018597
Rpl37rt	0	0.399261	0.0214839
Spag7	0	0.400116	0.00897733
Rps3a1	0	0.400396	0.0126051
Tmx1	0	0.400682	0.0461933
Rint1	0	0.400953	0.0371177
Cript	0	0.401813	0.0167294
Utp11	0	0.401839	0.00672999
Nras	0	0.402087	0.0189296
Spcs2	0	0.402196	0.0151822
Plcg2	0	0.402698	0.0180867
Snrpg	0	0.402921	0.0368854
Api5	0	0.403379	0.0165211
Tceal8	0	0.403755	0.0165211
AI467606	0	0.404004	0.0377013
Ikbip	0	0.404414	0.0380198
Mphosph8	0	0.404965	0.0326251
Trove2	0	0.405486	0.0453596
Psmb9	0	0.405677	0.020482
Mrpl21	0	0.405685	0.0423186
Rpp21	0	0.405822	0.0436953
Psmd14	0	0.405972	0.030672
Nkx2-3	0	0.406088	0.0270328
Ndufc2	0	0.407194	0.0230854
Rps27rt	0	0.407373	0.0377734
Spg21	0	0.407408	0.0371976
Aldoa	0	0.407515	0.0255982
Rbx1	0	0.407717	0.016701
Fam104a	0	0.408511	0.0378574
Rpl37a	0	0.409702	0.0183706
Hint2	0	0.410183	0.0382877
Ptp4a2	0	0.410904	0.0101688
Rps5	0	0.411418	0.0170655
Naca	0	0.411463	0.0115658
Decr1	0	0.41147	0.00946318
Nfe2l2	0	0.411847	0.0205618
Klhl3	0	0.412141	0.0364055
Sgf29	0	0.412316	0.0169961
Serinc3	0	0.412354	0.00654
Tspan14	0	0.412927	0.00385847
Sdf4	0	0.413314	0.00827142
Cct4	0	0.413668	0.014115
Pgrmc1	0	0.413847	0.0294363
Irak4	0	0.414471	0.0324375
Adam10	0	0.414724	0.0378874
Cnih1	0	0.415594	0.0205012
Rps13	0	0.416657	0.0134637
Rheb	0	0.416714	0.0160409
Pdcd6	0	0.41689	0.0108598
Mrpl40	0	0.416948	0.0234558
Mrpl55	0	0.417137	0.0417656
Atp6v0e	0	0.417272	0.013633
Krtcap2	0	0.41775	0.00691818
Pmm1	0	0.417772	0.0313867
Tmem209	0	0.417802	0.039801
Txnip	0	0.417876	0.018597
Clybl	0	0.417891	0.0272662
Tmx4	0	0.417955	0.0185755
Dennd2d	0	0.418549	0.00571285
Sec62	0	0.418637	0.00523733
Cnpy2	0	0.419139	0.0118667
Psmb4	0	0.419733	0.00964308
Rpn1	0	0.419827	0.0378574
Rbm18	0	0.420532	0.0328787
Rps29	0	0.420862	0.0318515
Calm2	0	0.42126	0.00840793
Naxd	0	0.421345	0.0170144
Gmpr	0	0.421559	0.0454427
1500011K16Rik	0	0.42167	0.0357804
Rps19	0	0.421878	0.0117902
Mier3	0	0.422714	0.0484286
Stat4	0	0.422798	0.0280334
Car2	0	0.423012	0.0146451
Commd1	0	0.423028	0.0105383
Imp3	0	0.424583	0.0118895
Rps15a	0	0.424763	0.0229527
Bloc1s6	0	0.42552	0.0378065
Erlin2	0	0.425739	0.0298942
Cd63-ps	0	0.426341	0.022615
Slc30a7	0	0.426375	0.0265873
Napa	0	0.426687	0.0191815
Gtf2b	0	0.427039	0.0362007
Hmgcl	0	0.427372	0.0414801
Nagpa	0	0.428308	0.0453596
Cfdp1	0	0.42838	0.0107989
Rpl19	0	0.428717	0.0134847
Cope	0	0.429027	0.0219623
Slc48a1	0	0.429247	0.0195493
Gfer	0	0.42945	0.0255982
Traip	0	0.429639	0.0370334
Gpr108	0	0.429888	0.020434
Ctnna1	0	0.430015	0.0191771
Golgb1	0	0.430258	0.0117359
Pdia3	0	0.430508	0.0435799
Kxd1	0	0.431382	0.014284
Ptrh2	0	0.43155	0.0312754
[truncated: 1,389 more rows]
