# Supplementary material for: Nicotinamide riboside attenuates age-associated metabolic and functional changes in hematopoietic stem cells
Source: Nat Commun. 2021 May 11;12:2665. doi: 10.1038/s41467-021-22863-0 (PMC8113506; doi:10.1038/s41467-021-22863-0)
Supplement: Supplementary file 4 — Supplementary Data 2 [file 41467_2021_22863_MOESM4_ESM.xlsx]

## Sheet: Sheet1
Geneid	Young	Aged NR	FDR
Cd19	0	-8.61949	3.75822e-07
Gm30667	0	-8.33562	6.55924e-05
Dntt	0	-6.46939	0.000340398
Cebpe	0	-6.33203	3.51208e-05
Cd177	0	-6.26846	0.00597464
Trim34b	0	-6.21302	0.00293958
Lcn2	0	-6.16879	2.20414e-05
Gm7190	0	-6.127	0.0300905
Ddx3y	0	-6.02121	0.000187758
Ngp	0	-5.88542	3.49159e-05
Eif2s3y	0	-5.79074	0.000232846
Ltf	0	-5.57911	8.27655e-05
Lrg1	0	-5.55891	0.000713256
Cox6a2	0	-5.48027	0.000605667
Dnm3os	0	-5.22284	0.00109788
Igll1	0	-5.14974	0.000737385
Retnlg	0	-5.12853	0.00499019
Ear2	0	-4.91263	0.0115036
Tlr13	0	-4.87159	0.0210861
Prg2	0	-4.80108	0.0022755
S100a8	0	-4.67669	0.000169393
Cd300c	0	-4.66096	0.0351007
Camp	0	-4.59001	0.00244548
Ear1	0	-4.58175	0.00941928
Wfdc21	0	-4.53938	0.000231338
Mmp8	0	-4.49957	0.000167691
Prss34	0	-4.48237	0.0179467
Fcnb	0	-4.478	0.00386494
Chil3	0	-4.46707	0.00104222
S100a9	0	-4.42501	0.000588018
Dgkb	0	-4.39205	0.00113134
Ly6d	0	-4.3461	0.00632395
Fcgr3	0	-4.33821	0.000166627
C3	0	-4.32808	0.00116826
Ms4a4c	0	-4.31251	0.00484015
Mir6240	0	-4.29893	0.00045108
Gm12366	0	-4.2882	0.000614364
Ifitm6	0	-4.24875	0.0204417
Rag1	0	-4.23723	0.015774
Gm15535	0	-4.22179	0.00299462
Epx	0	-4.21702	0.00788178
Grip1	0	-4.17657	0.0220761
Ear6	0	-4.13473	0.0374835
Clec4a3	0	-4.12662	0.0212851
Cxcl2	0	-4.11324	3.03508e-05
Galnt9	0	-4.10558	0.0192651
Prg3	0	-4.08991	0.00838108
Cybb	0	-4.06035	0.000916192
I830127L07Rik	0	-4.04678	0.0136996
Fabp3	0	-3.91554	0.0131921
Gm26740	0	-3.87903	0.0310115
Cd300lb	0	-3.87827	0.0348559
Mcemp1	0	-3.86298	0.00162805
Slamf7	0	-3.78433	0.0121085
A530064D06Rik	0	-3.77887	0.0199011
Fcrla	0	-3.77698	0.0235283
Ccl6	0	-3.77078	0.000801192
Mpeg1	0	-3.7525	0.00113951
Clec4a2	0	-3.71031	0.00513082
Gm29736	0	-3.69671	0.00205455
Siglech	0	-3.65637	0.0227235
Spta1	0	-3.63491	0.000274976
Lgals3	0	-3.62758	0.00323106
Alox15	0	-3.61671	0.00873607
Mzb1	0	-3.6036	0.000531721
Mcpt8	0	-3.5998	0.0337249
Dppa5a	0	-3.56948	0.000480961
Gm44664	0	-3.55159	0.0423409
Pik3r6	0	-3.52284	0.0316766
Fcgr2b	0	-3.46419	3.46084e-05
F13a1	0	-3.39913	0.0052329
Clec5a	0	-3.39747	0.0276933
Ly6c2	0	-3.38679	0.0118131
Gypa	0	-3.37873	6.91804e-05
Clec12a	0	-3.37699	0.00378523
Kdm5d	0	-3.3745	0.0270781
Hck	0	-3.357	0.0472892
Trem3	0	-3.35287	0.0219743
Adrb2	0	-3.3486	0.000367576
Hba-a1	0	-3.25661	0.000389333
Tyrobp	0	-3.25341	0.000945909
Hbb-bs	0	-3.23642	0.000274688
Hba-a2	0	-3.21898	0.00133721
Cyp4f18	0	-3.21406	0.0420647
Ms4a1	0	-3.2055	0.00859624
Igsf6	0	-3.20053	0.00013017
Alb	0	-3.19661	0.00929401
Gm22984	0	-3.16523	2.14428e-05
Ccr2	0	-3.15136	0.0162092
Hp	0	-3.14792	0.0355019
Ifi209	0	-3.11225	0.0258837
Elane	0	-3.08727	0.0221236
Cd3d	0	-3.06671	0.0132168
Atp8b4	0	-3.01807	0.00106157
Slc4a1	0	-3.01792	0.000400655
Mpo	0	-3.01095	0.00863408
EU599041	0	-3.0089	0.00528363
Iglc3	0	-2.99821	0.0420647
Gm22488	0	-2.98296	0.000612583
Akap12	0	-2.95037	3.06292e-08
Gpr141	0	-2.93932	0.022338
Lilrb4a	0	-2.91479	0.0121618
Ly86	0	-2.88578	0.0221236
Gm12691	0	-2.86239	0.0114656
Fabp1	0	-2.84846	0.00292567
Gm42885	0	-2.82463	0.00386494
Gm23849	0	-2.80912	0.0147229
Gm37176	0	-2.74707	0.0029433
B3glct	0	-2.72748	0.0141761
Apol11b	0	-2.70425	5.33725e-05
Gm22003	0	-2.69874	0.000190442
Slamf6	0	-2.67385	0.0111513
Cx3cr1	0	-2.63468	0.0140097
Tifab	0	-2.6248	0.0219399
Irf8	0	-2.61902	0.00318094
Pid1	0	-2.61463	0.0448053
Tspo2	0	-2.5991	0.00894428
Rgs7bp	0	-2.59357	4.02243e-12
Timp4	0	-2.58777	0.0177152
Ighm	0	-2.5649	0.00354645
Gm25939	0	-2.54854	0.0090352
G0s2	0	-2.54179	0.00227706
Ptgs2	0	-2.52413	0.0439832
Ermap	0	-2.4891	0.0212851
Gm24289	0	-2.45268	0.000426223
Fn1	0	-2.44886	0.00320708
Ifi27l2a	0	-2.43212	0.00929741
Cd52	0	-2.4189	0.000270698
Ctsg	0	-2.38887	0.0335401
Csf1r	0	-2.37654	0.0087093
Gm25008	0	-2.35618	0.00116254
Rtn2	0	-2.34237	0.000456913
Sparc	0	-2.33421	0.0131376
Nlrp10	0	-2.33292	0.00110303
Mc5r	0	-2.31936	0.0020185
Ifi204	0	-2.30848	0.0134424
n-R5-8s1	0	-2.3016	0.00216284
Uty	0	-2.30115	0.0387798
Trim10	0	-2.29383	0.0460696
Wdr35	0	-2.26453	0.0195098
Ebf1	0	-2.24896	0.000312235
Hnf4a	0	-2.24504	0.000163105
Gas7	0	-2.24485	0.0247331
Mreg	0	-2.23825	0.00403302
Id3	0	-2.23266	0.0471055
Sptb	0	-2.22533	0.0328806
Hist1h3a	0	-2.21965	0.0175947
Hbb-bt	0	-2.21556	2.42137e-05
Cecr2	0	-2.20487	0.0164424
Gm31718	0	-2.19614	0.00650698
Jchain	0	-2.1614	0.0284125
H19	0	-2.15334	0.00941275
Bank1	0	-2.14666	0.00823095
St8sia2	0	-2.11957	0.0442385
Snx31	0	-2.07103	0.00109594
Cyp27a1	0	-2.0628	0.00524244
Ncf1	0	-2.05976	0.00986344
Gm37352	0	-2.04038	0.0293395
Pfn4	0	-2.03749	0.012577
Neurl1a	0	-2.00944	0.00248049
Sell	0	-1.98121	3.12832e-06
Mmp2	0	-1.9556	0.0409166
Cd244	0	-1.95435	0.0237634
Apoc1	0	-1.94479	0.00285348
Camk1d	0	-1.92862	8.07904e-06
Gm16758	0	-1.91291	0.00235228
Ncf4	0	-1.90711	0.00029053
Igf1	0	-1.89912	1.00481e-06
Qpct	0	-1.86738	0.0305458
Gm37436	0	-1.84414	0.0484394
Gm25360	0	-1.83754	0.0233219
Lrp2bp	0	-1.83129	0.0439626
Gimap7	0	-1.82198	0.023767
C1qb	0	-1.81304	0.011491
Gria3	0	-1.80237	3.10549e-07
Ccl5	0	-1.7889	0.00772366
Gm45660	0	-1.78066	0.00457674
Lgals1	0	-1.77855	4.41558e-05
Cd48	0	-1.76751	0.0294811
Kcnk12	0	-1.74876	0.00316511
Cd248	0	-1.74666	0.0348559
Shisa8	0	-1.69935	5.02505e-05
Cnn3	0	-1.68103	0.00264176
BC037032	0	-1.67292	0.0298311
Nr4a1	0	-1.65948	0.000244434
Mtus1	0	-1.65585	0.00436131
Thbs1	0	-1.65484	9.11887e-05
Slc25a29	0	-1.65017	0.0238374
Ect2	0	-1.64989	0.000113369
Map10	0	-1.64966	0.0438042
Pkd1	0	-1.64767	0.0402662
Id1	0	-1.64181	0.00360622
Scube3	0	-1.64168	0.00373965
Haao	0	-1.63426	0.0379512
Gm10384	0	-1.6298	1.37923e-05
Gm23935	0	-1.6217	0.0088575
Ctss	0	-1.61994	0.0204417
Sdc1	0	-1.61961	0.0121261
Hist1h2be	0	-1.61907	0.0355019
Naa60	0	-1.59321	0.0367671
Ctcfl	0	-1.58675	0.0182115
Gm10240	0	-1.58571	0.0115036
Socs2	0	-1.57486	4.84301e-08
Rgs2	0	-1.57451	4.62855e-09
Rassf4	0	-1.56449	8.23291e-05
Nrk	0	-1.55324	1.13043e-06
Rnu3a	0	-1.53775	0.0221236
Gm14813	0	-1.53583	0.0382043
Plac8	0	-1.52118	0.000168405
Spp1	0	-1.51178	0.0208716
Rtkn2	0	-1.50885	0.00136593
Fscn1	0	-1.50375	0.00413239
Myh10	0	-1.50083	1.43656e-05
Cfp	0	-1.49146	0.00630746
Dusp5	0	-1.4868	2.05512e-05
Hist1h1b	0	-1.48667	3.53415e-06
Sorl1	0	-1.47793	0.0248414
Gm27441	0	-1.47742	0.0488219
Steap3	0	-1.47594	0.0106872
Plxna2	0	-1.45984	0.0461357
Gnas	0	-1.4427	0.00768454
Mgst1	0	-1.43795	1.00183e-05
Ptgr1	0	-1.42045	1.42692e-05
Flt3	0	-1.40919	0.000360951
Fcer1g	0	-1.39827	0.000177638
Tceal3	0	-1.39784	0.0120269
Depdc1a	0	-1.37162	0.0342567
Zfp423	0	-1.36807	0.0043803
Trim30c	0	-1.36749	0.00210954
Rgs1	0	-1.3527	0.000192146
Ldlr	0	-1.34199	0.00414781
Sept10	0	-1.34001	0.0412049
Galnt5	0	-1.3329	0.0285536
Cd69	0	-1.32886	0.00181575
Csf2rb	0	-1.3245	0.00282623
Ebi3	0	-1.31042	3.29421e-05
CT010467.1	0	-1.30799	0.000392957
Cd86	0	-1.30283	0.0104163
Hmox1	0	-1.30003	0.0213743
Vegfa	0	-1.29794	0.0136996
Lyz2	0	-1.293	0.0229621
Sh3pxd2a	0	-1.29202	0.00323106
Gm15201	0	-1.29021	0.00235057
Adap2os	0	-1.28709	0.0429324
Tnfrsf13c	0	-1.28312	0.000164561
Gm13986	0	-1.27686	0.0438042
Mamdc2	0	-1.26747	7.79291e-06
9030619P08Rik	0	-1.2658	5.70415e-07
Snca	0	-1.26113	0.0131367
F8	0	-1.24837	0.0227235
Trim16	0	-1.24817	0.020898
Zfp36	0	-1.24751	0.000225662
Islr	0	-1.24537	0.0237634
Gm26637	0	-1.23864	0.00185574
Speg	0	-1.23493	0.00449585
Bambi	0	-1.2182	0.000801192
Rgcc	0	-1.2176	2.34965e-06
F5	0	-1.21445	0.00662305
Il4	0	-1.21429	0.0150134
Jakmip1	0	-1.20539	0.0118131
Tatdn2	0	-1.19997	0.0213743
Epb41l3	0	-1.18808	0.000407582
Hist1h2ak	0	-1.18294	0.0341227
Rgag4	0	-1.17924	0.00843255
Ccpg1	0	-1.17907	6.14021e-05
Satb1	0	-1.17731	0.0337249
Cpxm1	0	-1.16506	5.43029e-07
Ier5	0	-1.16493	0.0248166
Rel	0	-1.1599	9.2804e-05
Cd34	0	-1.15799	1.83542e-14
Sik1	0	-1.15731	0.0404876
Hmgcs1	0	-1.15659	8.94471e-08
Sh2d5	0	-1.15388	2.06926e-06
Zfp618	0	-1.15238	0.0373973
Rps4l	0	-1.15164	3.8672e-05
Tiparp	0	-1.14875	6.49207e-05
Fxyd1	0	-1.14356	0.043116
Dusp1	0	-1.14122	0.00167963
D5Ertd605e	0	-1.13967	0.00997262
Plaur	0	-1.13872	0.000112256
Aspm	0	-1.13795	0.00291467
Alpk3	0	-1.13556	0.00112025
Antxr2	0	-1.0996	0.000310532
Fos	0	-1.09569	0.00779135
4930447C04Rik	0	-1.09561	0.00018964
5330417C22Rik	0	-1.08889	0.0347329
Rgl1	0	-1.08373	0.035571
Card9	0	-1.08133	0.0429122
Gm45819	0	-1.07667	0.000917155
Il6ra	0	-1.05204	0.0179308
Nfkbid	0	-1.05042	0.00732147
Scd2	0	-1.04594	0.000369652
Polq	0	-1.03319	0.02753
Hist1h1c	0	-1.03299	0.00263428
Ung	0	-1.01801	0.00606341
Cish	0	-1.01507	0.00103054
Gm42856	0	-1.01356	0.00789442
Rnf157	0	-1.00721	0.0301804
Slc43a2	0	-1.00405	0.000614364
Ap1s2	0	-0.990886	0.0446708
Dusp2	0	-0.987117	0.000810378
Map2k6	0	-0.979919	0.0413281
Sqle	0	-0.977892	0.000155449
Lrrk2	0	-0.977581	0.0385454
Rnase6	0	-0.975829	0.00323106
D2Bwg1423e	0	-0.975085	0.0490109
Entpd1	0	-0.972802	0.00859753
A630001O12Rik	0	-0.968791	0.0386767
Arl4c	0	-0.962817	0.0442385
Ero1l	0	-0.961303	0.0270781
Gjb3	0	-0.955699	0.0183752
Ier2	0	-0.955146	0.000917741
Kank2	0	-0.944428	0.0310115
Anxa6	0	-0.934912	4.79796e-05
Dpp4	0	-0.933817	0.000120335
Dhcr24	0	-0.933389	0.0266561
Csrnp1	0	-0.926441	0.00730638
Plekha7	0	-0.925645	0.0456758
Insig1	0	-0.924185	0.00137048
2610307P16Rik	0	-0.91879	0.045928
Ska1	0	-0.915559	0.0324704
Btg2	0	-0.912563	0.0178989
Ipcef1	0	-0.911461	0.0417411
Ablim1	0	-0.907029	0.00836508
Arhgap30	0	-0.90345	0.000383603
Ccdc88c	0	-0.902604	0.000867794
Hmga2	0	-0.896434	0.000131064
Lmnb1	0	-0.890655	0.0416311
Marcksl1	0	-0.889834	0.000605667
Skil	0	-0.888446	0.0142548
Agfg2	0	-0.886122	0.00157983
Akna	0	-0.885568	0.0455779
N4bp2l1	0	-0.882315	0.00548145
Cers6	0	-0.881526	0.00817306
Relt	0	-0.874333	0.00528363
Knl1	0	-0.865327	0.0439832
Hist1h1e	0	-0.859175	0.0127824
Rin3	0	-0.850447	0.000385844
Runx2	0	-0.84309	9.82062e-06
Acsl3	0	-0.839835	0.00386494
Scpep1	0	-0.83936	0.045928
Tob1	0	-0.820346	0.0022553
Smad7	0	-0.817942	0.00944066
Pin4	0	-0.811207	0.0315549
Jund	0	-0.811124	0.0492825
Nin	0	-0.810172	0.00319352
Snord13	0	-0.803084	0.0233531
Pimreg	0	-0.796395	0.0404876
Gng2	0	-0.787285	0.000452473
Junb	0	-0.784165	0.0472378
Fosb	0	-0.779138	0.0151561
Sgsh	0	-0.767505	0.0373973
Ubxn7	0	-0.767287	0.043116
Car3	0	-0.766507	0.000614364
Gsta4	0	-0.765764	0.018782
Uhrf1	0	-0.763975	0.000114001
Zfp36l2	0	-0.759891	0.0166524
Gm5111	0	-0.755538	0.0387037
Zranb3	0	-0.745828	0.0282452
Zfp628	0	-0.743363	0.022158
Igfbp4	0	-0.739617	2.54162e-05
Mis18bp1	0	-0.732771	0.00948485
Trf	0	-0.73174	0.0177636
Parg	0	-0.727083	0.0416311
Arpc2	0	-0.726391	0.000916192
Dbt	0	-0.722675	0.0301056
Top2a	0	-0.713433	0.0373973
Brip1	0	-0.711526	0.0489857
Timeless	0	-0.708865	0.0345953
Mb21d1	0	-0.702438	0.0130657
Gm973	0	-0.702321	0.0483426
Limk1	0	-0.700753	0.0195098
Stk17b	0	-0.698641	0.00571327
Spry1	0	-0.695575	0.0351684
Bcorl1	0	-0.695358	0.0304913
Clic5	0	-0.691109	0.0446708
Bri3bp	0	-0.689174	0.0177496
Emcn	0	-0.685992	0.0337249
Acss1	0	-0.684971	0.0137865
Dtl	0	-0.683135	0.000420377
Cd37	0	-0.676234	0.0050593
Dnah8	0	-0.669746	0.029182
Usf3	0	-0.669387	0.00863408
Rhob	0	-0.66852	0.0422345
Nmral1	0	-0.667055	0.0152772
Il15	0	-0.664194	0.011391
Ptpn7	0	-0.663354	0.000945909
Cotl1	0	-0.660987	0.0439832
Haus2	0	-0.65866	0.00662946
Cdc25a	0	-0.657713	0.0213172
Dpysl2	0	-0.656827	0.000807068
Rhoh	0	-0.651725	0.000213193
Rbp1	0	-0.650342	4.38265e-05
Cyth1	0	-0.646367	0.0393041
Sipa1	0	-0.644767	0.00951124
Tarsl2	0	-0.643302	0.0378658
Sh3kbp1	0	-0.640426	0.0088575
H2afy	0	-0.639249	0.0192651
Hmgb2	0	-0.635755	0.0432871
Map4k4	0	-0.635003	0.0220761
Arhgap15	0	-0.632316	0.00686654
Mccc2	0	-0.631622	0.0149283
Oxct1	0	-0.630952	0.0493004
Bend4	0	-0.626487	0.0232655
Gm2a	0	-0.625067	0.00944331
Vim	0	-0.623747	0.0212851
Nrm	0	-0.623206	0.00370637
Lmo4	0	-0.623205	0.00927707
Ccdc8	0	-0.623014	0.0478989
Brca2	0	-0.622936	0.0204417
Msi2	0	-0.62054	0.0034549
Smc2	0	-0.619853	0.0142641
Phlda2	0	-0.618742	0.0477027
Ing2	0	-0.616043	0.00662946
Slc29a1	0	-0.615869	0.013433
Myo10	0	-0.615302	0.0424263
Fam107b	0	-0.615053	0.0113284
Ncf2	0	-0.61016	0.00128747
Nup153	0	-0.610048	0.0266561
Atad5	0	-0.603985	0.0343159
Ptp4a1	0	-0.603717	0.0455779
Gm12355	0	-0.603636	0.0174182
Cux1	0	-0.601956	0.00343867
Zfp827	0	-0.601465	0.0203168
Chpt1	0	-0.601301	0.0301056
Selplg	0	-0.598147	0.00779017
Cdca7l	0	-0.597905	0.0275177
Rgs12	0	-0.596431	0.0160316
Pter	0	-0.595621	0.0345953
Nusap1	0	-0.59405	0.0466252
Rhobtb3	0	-0.590755	0.0155996
Plekhf2	0	-0.590679	0.0177152
Cntln	0	-0.590278	0.00772547
Coro2a	0	-0.589226	0.0330668
Rnaseh2b	0	-0.589002	0.00920656
Mcm3	0	-0.584896	0.00449585
Kpna1	0	-0.582423	0.04854
Ccnl1	0	-0.581415	0.0316066
Ern1	0	-0.581217	0.0341227
Zcchc6	0	-0.578288	0.00617368
Zfp608	0	-0.575389	0.00224362
Cenph	0	-0.573746	0.0300958
Casp7	0	-0.571787	0.0193279
Ptma	0	-0.569789	0.00747484
Prps2	0	-0.569161	0.0163817
Cdk5rap2	0	-0.568496	0.0439832
Stard4	0	-0.5635	0.00439659
Ep300	0	-0.561216	0.0324704
Tfdp1	0	-0.560779	0.0488536
Cep128	0	-0.560379	0.0237207
Tet1	0	-0.559786	0.000718551
Dbf4	0	-0.557283	0.0265228
Serpinf1	0	-0.553278	0.0475422
Hells	0	-0.552628	0.0161306
Dnmt3b	0	-0.54542	0.0140932
Btk	0	-0.540913	0.00933255
Ftl1-ps1	0	-0.538874	0.0322198
Mlec	0	-0.538589	0.0319423
Nasp	0	-0.53739	0.0194364
Lbr	0	-0.536005	0.0177496
Tsc22d2	0	-0.533707	0.0324704
Atad2	0	-0.533697	0.0393739
Gatm	0	-0.53204	0.0341227
Nrxn1	0	-0.531311	0.0266109
Ramp1	0	-0.530179	0.00366075
Taok3	0	-0.528872	0.00793262
Gucy1a3	0	-0.526419	0.0090352
Msl2	0	-0.526004	0.0419763
Arl2bp	0	-0.523044	0.0489857
Appl1	0	-0.521304	0.0158918
Ezh2	0	-0.520118	0.0480377
Pole	0	-0.519402	0.0265228
Klf16	0	-0.514393	0.0331814
Mcm4	0	-0.514149	0.0181901
Pgm2l1	0	-0.513269	0.022338
Tlk2	0	-0.511511	0.039567
Cd44	0	-0.510996	0.0264431
Gm10282	0	-0.508871	0.0439581
Tcerg1	0	-0.507657	0.0101317
Itga4	0	-0.504711	0.0150548
Dek	0	-0.504116	0.0398149
Nucks1	0	-0.50337	0.0452692
Gmfg	0	-0.503206	0.00772547
Zfp367	0	-0.501616	0.0472235
Ube2j1	0	-0.499367	0.0150874
Atp11b	0	-0.498522	0.00997262
Hcfc1	0	-0.498293	0.00796949
Usp1	0	-0.495694	0.0283165
Cggbp1	0	-0.494795	0.00292567
Zhx1	0	-0.494722	0.0162047
Fmr1	0	-0.492858	0.0233765
Ikzf2	0	-0.484374	0.0355049
Hif1a	0	-0.475767	0.0344554
Abt1	0	-0.472256	0.0266561
Gm20492	0	-0.471337	0.046043
Phf14	0	-0.470438	0.0407191
Zcchc11	0	-0.469716	0.0382114
Vamp3	0	-0.466155	0.0439626
Ehd4	0	-0.45873	0.03395
Hoxa9	0	-0.458061	0.0365254
Gid4	0	-0.446673	0.0140951
Pdcd6ip	0	-0.435532	0.0298311
Esco1	0	-0.432935	0.0489857
Eif2a	0	-0.421446	0.0483426
Pik3cg	0	-0.415157	0.0221236
Mbnl1	0	-0.411459	0.0192589
Foxn3	0	-0.391708	0.0468863
Cd47	0	-0.371866	0.0439832
Zfp950	0	0.386625	0.0304971
Ssr4	0	0.392565	0.0412303
Gimap5	0	0.405464	0.0373973
Plcg2	0	0.40823	0.0382304
Naa35	0	0.4129	0.018544
Psmb8	0	0.413008	0.0420647
Psmb9	0	0.41785	0.0387037
Trpc6	0	0.419487	0.0315549
Mindy1	0	0.419532	0.0348228
Tnfaip2	0	0.423463	0.0387798
Sgf29	0	0.424241	0.0334424
Heg1	0	0.434093	0.0279852
Mrpl52	0	0.440075	0.0248043
Cd9	0	0.442374	0.0319361
Plekhb2	0	0.443654	0.0440667
Eef2kmt	0	0.444766	0.0472235
Wwp2	0	0.446353	0.0181901
Lgals3bp	0	0.448438	0.0476765
Muc13	0	0.452369	0.00363233
Ppil3	0	0.454164	0.0427147
Polr1c	0	0.456928	0.0472235
Gatad1	0	0.456936	0.0152299
Abcg3	0	0.457789	0.0419763
AI467606	0	0.462163	0.0372206
Nsf	0	0.462773	0.0430758
Nt5c3	0	0.465612	0.00700566
Mycn	0	0.466168	0.0237207
Hsdl2	0	0.468942	0.0341227
Gbp7	0	0.469905	0.028197
Glipr1	0	0.473042	0.0392998
Ldha	0	0.473705	0.00436131
H2-K1	0	0.475315	0.0101945
Tmem176b	0	0.479032	0.00676281
AI413582	0	0.481272	0.0139079
Plscr4	0	0.48991	0.0452692
Acadl	0	0.491156	0.00423193
Txnip	0	0.495098	0.0101317
Tnfsf10	0	0.495892	0.0233531
Hsd17b10	0	0.498931	0.0284183
Ptger3	0	0.504252	0.0498562
Slc30a7	0	0.50963	0.0174519
Rpp38	0	0.510248	0.0237634
Gata3	0	0.510376	0.00789662
Plppr3	0	0.513462	0.0301281
Sfi1	0	0.519528	0.0237634
4930581F22Rik	0	0.520998	0.0485082
Fyb	0	0.521822	0.0089762
Irak3	0	0.525351	0.0149162
H2-D1	0	0.53096	0.00419168
Pfkp	0	0.533463	0.01668
Ifitm3	0	0.535739	0.00646622
Stat3	0	0.540466	0.00044057
Sdc2	0	0.540974	0.0420647
Susd3	0	0.541002	0.0355019
Asph	0	0.542061	0.0193279
Stk25	0	0.554922	0.0334424
Ndrg1	0	0.555012	0.0060649
Ndrg2	0	0.555821	0.0177636
Slco3a1	0	0.558053	0.0364678
Arrdc4	0	0.558454	0.0214139
Tmem126b	0	0.559364	0.0131482
Mmrn1	0	0.561946	0.00279742
AW112010	0	0.562398	0.00965883
Itga6	0	0.562542	0.0125982
Nt5c	0	0.563573	0.0149507
Slc6a15	0	0.571052	0.022338
Rint1	0	0.571776	0.00403302
Irgm1	0	0.574397	0.00828963
Ide	0	0.576735	0.00700109
Snhg20	0	0.576743	0.0137865
Rab6b	0	0.579913	0.0398149
Slc16a12	0	0.585742	0.0171975
Paqr7	0	0.58625	0.00172815
Srsf2	0	0.588034	0.0020203
Ptk2b	0	0.59077	0.00843061
Etfbkmt	0	0.594479	0.0121487
Irf6	0	0.595177	0.0373973
Cpt1a	0	0.596696	0.000662281
Prcp	0	0.598238	0.00275394
Krt18	0	0.60101	0.00164182
Pdzk1ip1	0	0.604137	0.000707227
Nbea	0	0.609222	0.0324704
Bcdin3d	0	0.60978	0.0440667
Hacd4	0	0.616202	0.00130424
Il15ra	0	0.617739	0.0131059
Insl6	0	0.622458	0.00413239
Pim2	0	0.622901	0.0087093
Dnase2a	0	0.627971	0.00130424
Snrnp35	0	0.628181	0.0342848
Amn1	0	0.633468	0.0141761
Gng11	0	0.636841	6.55924e-05
Nlrc5	0	0.641204	0.00721835
Pfkfb3	0	0.641659	0.0155466
Ezh1	0	0.642821	0.00362413
Nrgn	0	0.648341	0.00352952
Nfkb2	0	0.650506	0.0156885
Trib3	0	0.655467	0.0488903
Itga2b	0	0.656985	0.00447458
Myo6	0	0.661169	0.0452692
Casp1	0	0.666913	0.000340398
Cracr2b	0	0.670584	0.0348559
Sec14l1	0	0.670937	0.00109788
Serpina3g	0	0.673068	0.00283375
Nav2	0	0.673924	0.0100293
Tap1	0	0.675028	4.94623e-05
Ndn	0	0.681565	0.0126697
Tnk2	0	0.681584	0.0330668
Stxbp4	0	0.683065	0.00137048
Arl5c	0	0.68583	0.0393041
Pfkfb2	0	0.685981	0.0382066
Rab11fip3	0	0.686844	0.0330668
4632404H12Rik	0	0.68827	0.0416311
Gbp3	0	0.695888	0.0141761
Ptger4	0	0.698644	0.0312661
St3gal6	0	0.699589	0.00838108
Dok1	0	0.700633	0.00027062
Reep2	0	0.700981	0.0178511
Gm5805	0	0.701475	0.0190432
Art4	0	0.702176	0.00243019
Cisd3	0	0.705491	0.0488219
Wfdc2	0	0.707479	0.00923858
Dock9	0	0.710448	0.0107275
Hid1	0	0.711161	0.0420647
Rbm19	0	0.711946	0.00649343
H2-T23	0	0.714777	1.95074e-05
Traf1	0	0.715837	0.035571
Zfp1	0	0.717878	0.00152242
Sorbs2	0	0.718918	0.0155878
Il27ra	0	0.719745	0.000945909
Adcy9	0	0.726023	0.0226817
Prtn3	0	0.726294	0.000173137
Lzts1	0	0.733795	0.0241197
Fam174b	0	0.738264	0.00258597
Mylk	0	0.739774	0.00352559
Ocln	0	0.741348	0.0375108
H2-Q6	0	0.751441	0.000145364
Plek	0	0.751469	5.22396e-05
Coq8a	0	0.754961	0.000420377
Ly6e	0	0.755988	7.11292e-06
Plcl1	0	0.756486	0.0137865
Fxyd4	0	0.758096	0.013765
Sqor	0	0.759991	0.0185167
Chd7	0	0.765823	0.0131059
Il2rg	0	0.766972	0.000106528
Arhgap6	0	0.770354	1.13043e-06
4930556M19Rik	0	0.784648	0.00789442
Tox	0	0.790295	0.00187516
Spo11	0	0.797132	0.0235787
Grina	0	0.801596	0.000426223
Dennd5b	0	0.810529	0.000159339
S100a6	0	0.81241	0.00388894
Plk2	0	0.813567	0.00500624
9530082P21Rik	0	0.814147	3.03508e-05
Gm7676	0	0.815277	0.0131425
H2-DMb1	0	0.815509	0.000604426
Trpm4	0	0.817508	0.0293395
Col16a1	0	0.82414	0.00273094
Hoxb5	0	0.825349	0.000688197
Zbp1	0	0.835598	0.0488219
Syde1	0	0.836817	0.0184773
Gm26707	0	0.845081	0.0379512
Atp13a2	0	0.846303	0.000230131
Tmem176a	0	0.846365	5.58535e-07
Slfn2	0	0.850341	0.00944331
Padi4	0	0.85319	0.0155466
Slc2a8	0	0.854826	0.0179349
F2rl3	0	0.856664	1.43656e-05
Ifi47	0	0.860301	4.22653e-06
Ly6a	0	0.869257	0.000303109
Enpp4	0	0.872714	8.03714e-09
St3gal1	0	0.874592	1.05979e-06
Trib2	0	0.875607	0.0429122
Gstm2	0	0.877156	0.0347405
Uba7	0	0.879661	1.52772e-08
Gm4841	0	0.884827	0.0224724
Gm42725	0	0.887307	0.000380723
Adarb1	0	0.888544	0.00213966
Calml4	0	0.892475	0.012536
E130102H24Rik	0	0.893308	0.00823994
Cyyr1	0	0.909662	0.0307359
Fhl1	0	0.910045	7.08625e-06
Nxpe5	0	0.910843	0.0256932
Prune2	0	0.916678	0.0003672
AL591582.1	0	0.918723	0.0446014
Kcnip3	0	0.920028	0.000940438
Tapbpl	0	0.925364	0.000155669
Gm12250	0	0.925369	0.000497787
Camkk1	0	0.929884	0.00701349
Hrh2	0	0.931634	0.0282501
Gbp8	0	0.934759	0.000459042
Myof	0	0.937463	6.61442e-06
Runx1t1	0	0.942498	0.000108699
Ampd3	0	0.953974	0.00601544
Tgm2	0	0.961266	2.0388e-08
Procr	0	0.962474	6.81372e-05
B3gnt3	0	0.965036	0.0434998
Epcam	0	0.965671	0.0204417
Pbx3	0	0.968804	6.21081e-05
Fbxw17	0	0.968934	0.00348474
Ppp1r16b	0	0.972066	0.000482027
Fads3	0	0.976848	0.0170957
Notch3	0	0.977143	0.0330668
Abcb1b	0	0.977247	2.84177e-05
Rhoj	0	0.977882	0.00111883
Gbp2	0	0.985629	6.71098e-06
Oxr1	0	0.98894	2.00844e-11
H2-Q7	0	0.98923	3.22955e-08
1700029J07Rik	0	0.989551	0.0237634
Sema7a	0	0.989681	0.0275429
Sbf2	0	0.996425	0.00814293
Selenom	0	1.01004	2.7773e-08
H2-T22	0	1.01018	3.85145e-09
Cdkn2c	0	1.0138	0.000298812
Nckap1	0	1.02166	8.11078e-05
Evc	0	1.02408	0.0113329
C1qtnf4	0	1.02558	0.0449116
Gm45138	0	1.03375	0.0448053
5430431A17Rik	0	1.03377	0.0182115
Gm12992	0	1.03525	0.0490109
Pde9a	0	1.03541	0.0388179
Hpgds	0	1.03943	0.00049861
Gbp9	0	1.0463	0.00366075
Zfp697	0	1.0521	0.0288517
Exoc6b	0	1.05539	0.00011785
Vwf	0	1.05682	4.99235e-07
Rnf150	0	1.05903	0.00493866
Tgtp2	0	1.06244	9.06216e-07
Chst2	0	1.06826	0.00301095
Batf2	0	1.07055	0.00152504
Pros1	0	1.07137	0.000172348
Fuom	0	1.07186	0.00988734
Fgfr3	0	1.07619	0.0396601
Fam84b	0	1.07946	0.00052465
4930431P19Rik	0	1.08218	0.0238374
Plscr1	0	1.09251	2.1225e-07
Rpl21-ps3	0	1.10325	0.0203293
Serpinb6a	0	1.10497	8.41222e-10
Tspan12	0	1.10703	0.0439832
Klhl4	0	1.10788	7.1151e-08
Upp1	0	1.10931	7.95285e-08
Gm11604	0	1.11753	0.0398149
Maf	0	1.1266	2.85555e-05
Olfr56	0	1.13067	0.00757704
Gm4951	0	1.13229	7.11992e-06
Phactr1	0	1.1393	1.07711e-07
Camk2n1	0	1.14974	0.00959097
Kdr	0	1.15508	0.00020127
Col18a1	0	1.16362	0.0132379
Shtn1	0	1.17587	3.03508e-05
Lpar6	0	1.17596	3.47239e-06
Gm15261	0	1.18085	0.000945909
Mid2	0	1.19381	0.00730658
Jag1	0	1.19564	0.000208541
Cldn10	0	1.19735	0.0388179
Vmp1	0	1.19793	1.15527e-10
Xdh	0	1.19821	0.0141761
Enkur	0	1.21278	0.00836508
Perp	0	1.22003	0.00462001
Ctsw	0	1.22024	0.000793429
Car5b	0	1.22193	0.0217021
Gm10499	0	1.23106	0.0101945
Rpl31-ps24	0	1.23263	0.0488219
A930024E05Rik	0	1.23372	0.0324704
Casp12	0	1.23969	3.42933e-14
Jrk	0	1.24651	0.00575687
Vldlr	0	1.24677	6.18494e-07
A530032D15Rik	0	1.24869	0.0278548
AC158365.1	0	1.2488	0.0335871
Aebp1	0	1.25016	0.00352559
Mill2	0	1.25499	0.0157179
Stat1	0	1.25517	1.43063e-08
Arhgef28	0	1.25543	1.92708e-06
Gem	0	1.25993	0.00015903
Shisa9	0	1.2618	0.0460696
Nkapl	0	1.27178	0.0224724
Elmo3	0	1.2807	0.000297957
Ephx1	0	1.28729	0.00301095
Lpl	0	1.29092	0.000310532
Kcnk6	0	1.29811	0.0263255
Alcam	0	1.30123	4.22653e-06
Cpne8	0	1.30643	4.38176e-10
Bex2	0	1.31218	0.000520768
Srd5a1	0	1.31342	3.49159e-05
Gbp6	0	1.31721	0.00822194
Acot1	0	1.33567	1.33566e-08
Nxnl2	0	1.33738	0.00237584
Ldhd	0	1.33978	0.000112256
Ccbe1	0	1.34116	0.0324704
Abca4	0	1.34847	0.000138759
Gm3793	0	1.35094	0.0235899
Tnip3	0	1.35509	8.40355e-16
Clec9a	0	1.36594	0.000801192
Robo3	0	1.36739	5.26488e-05
Neat1	0	1.36954	1.95696e-09
Fam169a	0	1.37367	0.000208541
Gm37283	0	1.37835	0.00649343
Gm10722	0	1.38837	0.0488117
Exoc3l2	0	1.38992	8.23291e-05
Gpr4	0	1.39216	0.00968696
9330132A10Rik	0	1.39841	0.0297587
Gda	0	1.39989	1.01084e-09
Gm44950	0	1.40033	0.0350029
Calr3	0	1.41193	0.0420106
Irgm2	0	1.43567	5.131e-11
Evc2	0	1.43758	6.61269e-08
Gm6987	0	1.43985	0.00128747
Rundc3a	0	1.44238	0.00603047
Gm5879	0	1.4432	0.0114818
Zfp334	0	1.44468	0.0113284
Lama5	0	1.44797	0.00200626
Igtp	0	1.44998	1.2019e-10
Pgr	0	1.45377	2.2821e-07
Amotl2	0	1.45623	4.14909e-06
Cavin2	0	1.45676	1.32699e-15
Npdc1	0	1.46028	5.93123e-14
F830016B08Rik	0	1.46735	1.52741e-10
Gm10720	0	1.47008	0.03217
A230065H16Rik	0	1.47974	0.00463501
Dhrs3	0	1.48142	2.483e-13
Sfrp1	0	1.49018	1.3428e-10
Mapk12	0	1.49721	0.000426223
Tmem150a	0	1.49788	0.00130267
Neo1	0	1.50484	3.51208e-05
Map1b	0	1.50584	1.08495e-06
Ffar2	0	1.51955	3.46084e-05
Smtnl1	0	1.52315	8.89939e-10
Iigp1	0	1.52414	3.42933e-14
Meis2	0	1.54257	0.0158651
Serpina3f	0	1.54258	7.15045e-05
Clec1b	0	1.54665	2.7134e-05
Epha2	0	1.5496	0.0321054
Tgtp1	0	1.5581	2.40404e-07
Gadd45g	0	1.57216	1.20714e-14
Skap1	0	1.58953	0.0477027
1110003F10Rik	0	1.59872	0.0123607
Efna1	0	1.60156	6.3664e-08
Trim47	0	1.60866	4.04584e-27
Il17rc	0	1.61524	0.00425733
Glt1d1	0	1.61599	0.0488219
Abcb1a	0	1.61786	9.61759e-07
Slc17a8	0	1.62018	0.00018964
Meis3	0	1.62465	0.000208099
Ccdc92	0	1.6296	0.00129071
Gm16287	0	1.64733	0.00823095
Itgb3	0	1.66216	1.57573e-26
Mmp14	0	1.66519	5.84075e-07
Podnl1	0	1.66887	1.49056e-05
Gm14138	0	1.6718	0.0382066
Dsg2	0	1.67593	1.72751e-05
Dsp	0	1.67928	0.0177152
Adgrg2	0	1.68345	1.28812e-05
Il18bp	0	1.69185	8.03714e-09
Ddr1	0	1.6982	0.0256361
Sis	0	1.70011	0.0419306
Cited4	0	1.70726	0.0177152
Gm15834	0	1.7121	0.00647899
Cdc42ep5	0	1.71537	0.00791942
Ehd3	0	1.72056	2.3863e-16
Cd200r4	0	1.73101	0.00572263
Celf5	0	1.74136	0.022338
Aspa	0	1.74402	9.07423e-13
Gm16082	0	1.74648	0.0237634
Gm12866	0	1.74889	0.00682971
Serping1	0	1.75247	0.0324704
Olfr632	0	1.75513	1.00481e-06
Cyp4b1	0	1.75912	0.0288513
Gm43027	0	1.76223	0.0447001
Slco2a1	0	1.76532	0.00107172
Pcdh17	0	1.7688	0.0422282
Hoxb6	0	1.77686	9.19303e-07
Clec1a	0	1.77838	1.42637e-24
Phf11d	0	1.81207	1.3428e-10
Tgfb1i1	0	1.81937	0.00207557
Enpp5	0	1.81966	6.71878e-25
Hsd17b1	0	1.82058	0.0111513
Cpt1c	0	1.82429	8.08903e-05
Dnm3	0	1.82786	4.03449e-08
Fetub	0	1.83753	0.022338
Gpx3	0	1.84398	9.07423e-13
Gm8463	0	1.84454	0.00700109
Ptprk	0	1.84673	2.06926e-06
CT009757.6	0	1.84924	0.0242372
H2-Ab1	0	1.85399	1.27975e-16
Cysltr2	0	1.86451	6.47023e-09
Isl1	0	1.86467	0.0175642
Apol9b	0	1.89352	0.0298311
Actn3	0	1.89738	0.0152299
Kdf1	0	1.91213	0.00843061
Synm	0	1.91335	0.000950531
Ttc25	0	1.92002	0.0183752
Jam2	0	1.92061	5.53432e-22
Zmynd15	0	1.93185	0.0225771
Gm36985	0	1.93781	0.0364689
Ar	0	1.9438	2.66e-09
Cnksr1	0	1.945	0.0299138
Naaladl2	0	1.94699	0.0344598
Gpx8	0	1.9751	7.57913e-06
Shroom2	0	1.99733	0.022338
Tmem47	0	2.00653	5.41294e-07
Gm3468	0	2.01127	0.0429122
Kank1	0	2.02506	0.0429324
Ndst3	0	2.03091	0.00662946
AC154643.1	0	2.03347	0.00636869
Gprc5c	0	2.04123	0.000426223
Gbp4	0	2.04598	1.27209e-16
Gm43081	0	2.06311	0.0489857
Tmod2	0	2.06356	0.0379512
4732414G09Rik	0	2.07637	0.0488219
Gprc5a	0	2.08152	0.0147627
Sh3bgrl2	0	2.10805	0.00026232
Olfr65	0	2.11317	0.0133609
Fhdc1	0	2.12056	7.33935e-16
Tmem56	0	2.13141	4.31151e-07
Hoxb8	0	2.16401	0.00109788
Tmem125	0	2.187	0.00571357
Gm42517	0	2.19063	6.35366e-08
Aldh1a1	0	2.20736	1.90046e-39
Osmr	0	2.22996	0.000114275
Gm5833	0	2.23318	1.07228e-08
Zfhx4	0	2.23386	0.00636869
Mertk	0	2.23473	0.00631581
Tc2n	0	2.2433	3.45421e-08
B3galt1	0	2.24515	2.18352e-17
Asb4	0	2.26792	2.35989e-05
Cd74	0	2.26987	8.05647e-12
Gm12185	0	2.28847	8.96439e-10
Fam187b	0	2.3149	0.000306505
Tacr1	0	2.3235	0.0153361
Kiss1r	0	2.35944	0.0050818
H2-Aa	0	2.36741	4.53507e-18
Clu	0	2.37104	2.60216e-19
Ntn4	0	2.37467	0.00106717
Ahnak2	0	2.38244	6.94879e-07
Apol10b	0	2.40391	0.00944331
Rorc	0	2.41057	1.09512e-18
Lingo4	0	2.45248	5.21512e-11
Syt15	0	2.45269	0.000100011
Gm37144	0	2.49514	0.0141761
Gm10419	0	2.52158	2.57627e-31
Kcnb2	0	2.53193	3.60057e-05
3110031N09Rik	0	2.54473	0.0420647
Gipc2	0	2.54833	2.7134e-05
Cyp26b1	0	2.56342	2.30475e-27
Ror2	0	2.57528	0.000863034
Limch1	0	2.591	0.00382252
Muc1	0	2.61323	4.5619e-11
Hoxb7	0	2.6143	7.79291e-06
Rd3l	0	2.6276	0.00873778
Trpc1	0	2.6533	1.04479e-08
Eaf2	0	2.66356	0.0137865
Sntg2	0	2.67712	0.017026
Bmp4	0	2.69243	1.39884e-07
Il1rapl2	0	2.73485	1.65298e-08
Klrb1c	0	2.73771	2.95831e-32
Ramp2	0	2.76116	4.41112e-22
Nol3	0	2.7627	0.0317972
Gm26815	0	2.78885	0.00891225
C130026I21Rik	0	2.79809	1.13953e-07
9530026P05Rik	0	2.80194	0.00137048
Fap	0	2.80891	2.06926e-06
Sult1a1	0	2.82764	2.09373e-62
Agtr1a	0	2.84522	1.2722e-07
Ssc4d	0	2.87417	0.00758118
Selp	0	2.8821	8.45421e-58
Tm4sf1	0	2.89136	7.96716e-25
Spint1	0	2.90976	8.31692e-06
Ackr1	0	2.91391	1.51034e-10
Ovol2	0	2.91672	0.0183752
Rgn	0	2.95548	0.00119303
Prkcz	0	2.95713	0.00302214
Tdrd9	0	2.97421	3.49913e-08
Clca3a1	0	3.01629	5.08381e-81
Mt1	0	3.01673	2.02026e-59
Gm37584	0	3.02122	0.00262935
C4b	0	3.03342	0.00143786
Prom2	0	3.03425	3.42803e-05
H2-Eb1	0	3.06616	1.06233e-22
Gabra4	0	3.10709	0.000407582
Gm16587	0	3.11576	0.000147513
Zg16	0	3.13593	4.76793e-17
AC122405.1	0	3.14514	0.0404876
Gm43534	0	3.18387	0.00199598
AC133174.1	0	3.21019	0.0278548
Sez6	0	3.23379	0.0378658
Matn4	0	3.23814	2.41069e-17
Gm44224	0	3.25127	0.0208209
Gm11496	0	3.25451	0.00730658
Emp2	0	3.27078	3.40657e-07
Mab21l2	0	3.28538	4.69171e-11
Fgf12	0	3.30296	0.0429324
Gm43923	0	3.32146	4.26379e-06
Rhbdl2	0	3.32982	2.34087e-05
H2-T3	0	3.34168	8.45107e-12
Nupr1	0	3.35288	2.34994e-69
Wwtr1	0	3.36402	1.53572e-19
AC027700.1	0	3.40772	0.00106157
Plscr2	0	3.44991	1.84152e-78
Dok6	0	3.51716	0.00129906
Gpr183	0	3.53443	7.11397e-28
Cldn5	0	3.5462	5.36677e-10
Gm26559	0	3.62741	0.000112524
Rassf10	0	3.63551	0.000124949
Ntf3	0	3.68285	2.65585e-05
9630013D21Rik	0	3.68285	1.82029e-07
Eya4	0	3.68737	4.17434e-14
Gm44220	0	3.70673	4.86355e-21
AC124179.2	0	3.71724	0.00127543
AC129304.1	0	3.72968	0.00748856
Rcvrn	0	3.76004	9.01997e-09
Tmem215	0	3.76352	3.70444e-16
Aldh3a1	0	3.80629	2.29621e-05
Rbpjl	0	3.84628	3.8211e-06
Gm19950	0	3.92767	0.000453837
Gm17110	0	3.98728	0.00403042
Mt2	0	4.01708	1.19755e-53
Bmpr1a	0	4.09752	1.03316e-25
Gm14964	0	4.11885	5.36718e-14
Gm38116	0	4.32863	0.0032242
Olfr101	0	4.34491	0.0265231
AC158115.2	0	4.37405	3.8211e-06
Chrm3	0	4.5694	1.22271e-29
Cpe	0	4.82305	0.0221236
Meiob	0	4.8714	7.6076e-07
Arid3c	0	5.21586	0.0343767
Gm20429	0	5.3363	1.72165e-07
Ripk4	0	6.96876	1.16839e-10
Gm4482	0	7.58256	0.00906696
Gm42826	0	7.87069	1.45401e-05
