# Supplementary material for: Nicotinamide riboside attenuates age-associated metabolic and functional changes in hematopoietic stem cells
Source: Nat Commun. 2021 May 11;12:2665. doi: 10.1038/s41467-021-22863-0 (PMC8113506; doi:10.1038/s41467-021-22863-0)
Supplement: Supplementary file 5 — Supplementary Data 3 [file 41467_2021_22863_MOESM5_ESM.xlsx]

## Sheet: Sheet1
Geneid	Aged	B3	FDR
Gm15045	0	-8.96848	1.08088e-05
Gm11939	0	-7.84222	0.00107094
Cd19	0	-7.1978	7.73258e-05
Cebpe	0	-6.42313	3.81247e-05
Iglc1	0	-6.18382	5.40913e-07
Tlr13	0	-6.03954	0.00118873
Cd177	0	-5.92509	0.00861485
Dntt	0	-5.92464	0.00168667
Hbq1b	0	-5.86153	7.40658e-05
Igkc	0	-5.8333	6.22369e-14
Gypa	0	-5.80838	1.49019e-13
Gm30667	0	-5.78184	0.00790125
Gm44861	0	-5.77233	0.000509741
Lcn2	0	-5.65598	0.00018276
Cldn13	0	-5.52061	5.23423e-08
Fcnb	0	-5.39651	0.000533671
Igll1	0	-5.38118	0.000452874
Ngp	0	-5.31494	0.000276331
Igha	0	-5.29423	1.19675e-18
Lrg1	0	-5.26073	0.0017682
Cox6a2	0	-5.24823	0.00120903
Hbb-bs	0	-5.19516	2.05661e-08
Hba-a1	0	-5.17966	5.7414e-08
Ighm	0	-5.17638	3.31088e-09
Fcgr3	0	-5.12406	1.68844e-05
Cd300c	0	-5.10753	0.0108017
Ighg3	0	-5.0867	7.5676e-05
Jchain	0	-5.02853	1.24393e-08
Chil3	0	-4.98623	0.000353427
Hba-a2	0	-4.98239	1.1735e-06
Prg2	0	-4.94274	0.00175327
Spta1	0	-4.89697	1.52125e-07
S100a8	0	-4.88592	0.000164955
I830127L07Rik	0	-4.87686	0.00228296
Ighg2c	0	-4.86887	0.00322527
Ltf	0	-4.84898	0.000845829
Ear2	0	-4.84412	0.0107146
Gm42473	0	-4.83108	1.23597e-11
Prg3	0	-4.69504	0.00197931
Cd300lb	0	-4.68921	0.00398382
Wfdc21	0	-4.68066	0.000235082
Iglv1	0	-4.66127	1.15334e-06
Lgals3	0	-4.62369	0.000209651
Ly6c2	0	-4.61957	0.000508159
Apol11b	0	-4.59469	3.44447e-18
Clec4a3	0	-4.57731	0.00562662
Elane	0	-4.57089	0.000466316
Ly6d	0	-4.53996	0.00367677
Rps19-ps7	0	-4.50825	0.0018978
Camp	0	-4.47672	0.00312167
Iglc2	0	-4.47436	0.00309395
Gm15464	0	-4.46866	5.15757e-06
Galnt9	0	-4.46777	0.00604597
Ear1	0	-4.43787	0.0103012
Ms4a4c	0	-4.43451	0.00334164
Clec4a2	0	-4.42875	0.000669651
Atf3	0	-4.42165	0.00079674
Epx	0	-4.39405	0.00469177
Trem3	0	-4.35837	0.00157478
S100a9	0	-4.33547	0.0009667
Mmp8	0	-4.31101	0.000488402
Hp	0	-4.29932	0.00235186
Clec5a	0	-4.25448	0.00280313
Ear6	0	-4.25069	0.024196
Clec12a	0	-4.24585	0.000258927
Tspo2	0	-4.2379	9.74088e-08
Ifi211	0	-4.23446	0.0128807
H2-M10.1	0	-4.21822	0.0124363
Hsf5	0	-4.19823	0.0383393
Btnl10	0	-4.19401	0.00194663
Mzb1	0	-4.17889	5.35225e-05
Ifitm6	0	-4.15957	0.0185984
Ctsg	0	-4.136	7.72901e-05
Fcrla	0	-4.13225	0.00760083
Slc4a1	0	-4.13013	9.01131e-07
Mpo	0	-4.10648	0.000272469
Igsf6	0	-4.08465	8.94504e-07
Retnlg	0	-4.04812	0.0241863
Cybb	0	-4.04378	0.00111905
Mcemp1	0	-4.01051	0.00111086
C3	0	-3.99187	0.00311953
Ighg2b	0	-3.96731	5.29605e-05
Slamf7	0	-3.94654	0.00553768
Slc38a5	0	-3.88345	1.12377e-05
Hbb-bt	0	-3.85695	1.49019e-13
Prss34	0	-3.84923	0.0352012
Trim10	0	-3.83912	1.30934e-05
F13a1	0	-3.8247	0.00144624
Fcgr4	0	-3.81506	0.00643436
Tifab	0	-3.77035	0.000355927
Ccl6	0	-3.75205	0.00100706
Mcpt8	0	-3.74247	0.0201214
Tyrobp	0	-3.73933	0.000193476
Slpi	0	-3.70101	0.000250603
Ccr2	0	-3.65327	0.003755
Atp8b4	0	-3.63946	7.72901e-05
Fcgr2b	0	-3.6205	2.41023e-05
A530064D06Rik	0	-3.61967	0.020116
Ermap	0	-3.60175	0.000267651
Adgre1	0	-3.59538	0.00120708
Cyp4f18	0	-3.57909	0.0153424
Ly6g	0	-3.57438	0.0340451
Pik3r6	0	-3.56215	0.0191345
Ly86	0	-3.52281	0.00319812
Mpeg1	0	-3.50934	0.00269406
Cldn15	0	-3.49394	0.00184734
Sptb	0	-3.4802	6.3516e-05
Gpr141	0	-3.44069	0.00443839
Car1	0	-3.41794	0.000230608
Gm12691	0	-3.3492	0.00223365
Gm11532	0	-3.30207	0.0173239
Ms4a1	0	-3.29846	0.0042984
Sec14l4	0	-3.23463	0.000970272
Kel	0	-3.23067	0.0112975
Hspa1a	0	-3.21464	7.72901e-05
Rhd	0	-3.19515	0.00177832
Hck	0	-3.14745	0.0486263
A530041M06Rik	0	-3.14723	0.000612143
BC035044	0	-3.10934	0.00155885
Aldh1a7	0	-3.09808	0.0062978
Gm8599	0	-3.09187	0.00942408
Pou2af1	0	-3.08527	0.0488873
Mgl2	0	-3.07398	0.00942408
Lilrb4a	0	-3.06983	0.005727
Iglc3	0	-3.05899	0.0269637
Slamf6	0	-3.02778	0.00116163
Derl3	0	-3.00767	0.0144464
Trem2	0	-3.00007	0.00201272
Sgms2	0	-2.95996	0.000926692
Alox15	0	-2.91706	0.0363929
Cd7	0	-2.90557	0.00620682
Sphk1	0	-2.88822	0.0138579
Gas7	0	-2.87451	0.00165143
Nostrin	0	-2.85309	0.0138506
Cd48	0	-2.79553	0.000111862
Ifi209	0	-2.77988	0.0391927
Cx3cr1	0	-2.77597	0.00554025
Gm7609	0	-2.75779	0.0477917
Cd52	0	-2.74177	5.29605e-05
Irf8	0	-2.68237	0.00229883
Mcub	0	-2.67407	0.0219097
Cst7	0	-2.64659	0.00147695
Clec4b1	0	-2.63505	0.0076023
Ly6k	0	-2.63221	0.00134077
Snca	0	-2.62979	1.06696e-10
Ifi204	0	-2.62642	0.0017682
Ms4a3	0	-2.62407	0.000168344
Slc2a6	0	-2.58195	0.0488304
Gapt	0	-2.57711	0.0465028
Gm15042	0	-2.56137	0.00535362
Cd3d	0	-2.55536	0.0397571
G0s2	0	-2.53102	0.00112364
Dmkn	0	-2.50822	0.0118975
Add2	0	-2.50574	0.00733966
Pid1	0	-2.49531	0.0404436
Alas2	0	-2.41993	0.00757521
Csf1r	0	-2.39213	0.00677878
Ifi27l2a	0	-2.34753	0.0104541
Hsd11b1	0	-2.34445	0.00403075
B3glct	0	-2.33744	0.0335154
Gm8909	0	-2.30968	0.00626356
Gm8104	0	-2.29566	0.000881148
Hdc	0	-2.29017	0.0390471
2310069B03Rik	0	-2.27743	0.0177865
Gm24407	0	-2.26907	0.020931
Klrb1f	0	-2.2285	0.0161666
Rnase10	0	-2.22462	0.00327435
Fn1	0	-2.20591	0.00852906
Trim71	0	-2.20349	0.00280889
Gm24265	0	-2.201	0.0397219
Pld4	0	-2.19669	0.0249848
Gm8835	0	-2.18913	0.00296284
Aldh3b1	0	-2.17975	0.00700853
Crip2	0	-2.16652	0.00116307
Lgals1	0	-2.14684	9.72404e-07
Rps3a2	0	-2.14646	0.0424363
Ctss	0	-2.10591	0.00110318
Gm28437	0	-2.09854	0.033336
Gm43820	0	-2.09356	0.00479507
Aif1	0	-2.06774	0.0233542
Ntf3	0	-2.06315	9.72404e-07
Dmtn	0	-2.04771	0.0316607
Sell	0	-2.01298	5.19335e-06
A730071L15Rik	0	-2.00381	0.0463169
Nrp1	0	-1.98365	0.0390939
Ccl5	0	-1.97854	0.0021447
Ank1	0	-1.95034	0.00634811
Adam5	0	-1.94823	0.0407029
Camsap2	0	-1.93958	0.0101736
Klf4	0	-1.92367	1.23597e-11
C1qa	0	-1.90956	0.0190817
Sema4a	0	-1.90572	0.0389522
Mef2d	0	-1.89034	0.0062978
Cnn3	0	-1.88721	0.00040141
Stxbp6	0	-1.85961	0.00127168
Ncf1	0	-1.8426	0.0203482
Cfp	0	-1.83993	0.000382347
Id1	0	-1.83853	0.000533671
Gm24289	0	-1.831	0.0154802
Qpct	0	-1.82142	0.0181996
Anxa3	0	-1.79939	0.00488016
Ccl9	0	-1.79328	0.0201214
F630028O10Rik	0	-1.78688	0.0426316
Cdr2	0	-1.7847	0.0214743
Ncf4	0	-1.77753	0.00102967
Fzd4	0	-1.76637	0.0410261
Cd248	0	-1.73441	0.0172684
Map10	0	-1.72928	0.0192149
Dll4	0	-1.72265	0.0344052
Ccl3	0	-1.72243	0.000546696
Fmnl3	0	-1.7192	0.0333602
Gkn3	0	-1.71596	0.000227796
Lyz2	0	-1.69854	0.00117674
Ifi30	0	-1.68488	0.003755
Ms4a6d	0	-1.68289	0.0205749
Acp5	0	-1.66128	0.00468046
Errfi1	0	-1.65819	0.0354391
Slc29a2	0	-1.63556	0.0154802
Apol8	0	-1.63395	0.0132704
C1qb	0	-1.62991	0.0204527
Fcer1g	0	-1.58778	2.68056e-05
Gm14207	0	-1.55461	0.000230608
Dnajb3	0	-1.54936	0.0138646
Ebf1	0	-1.54898	0.0241847
Gimap7	0	-1.54531	0.0456018
Sbspon	0	-1.54218	0.00303264
Sspn	0	-1.51754	0.0272916
Plac8	0	-1.51224	0.000292484
Dusp1	0	-1.5051	2.086e-05
Nxpe2	0	-1.50043	0.000322483
Ncam2	0	-1.48946	0.00395951
Hoxb9	0	-1.48889	0.0115325
Plbd1	0	-1.4722	0.00970664
Chst2	0	-1.46651	1.24298e-06
Klf1	0	-1.45348	0.00418807
Gm26532	0	-1.44835	0.00612545
Mtus1	0	-1.42738	0.0152271
Fos	0	-1.41922	0.000271252
Jun	0	-1.41862	0.000345502
Btg2	0	-1.41368	4.88397e-05
Sept10	0	-1.40605	0.0194397
Mum1l1	0	-1.39806	0.00120903
Ms4a6c	0	-1.39699	0.00974328
Rgcc	0	-1.38353	1.06889e-07
Zfp36	0	-1.38179	6.02573e-05
Clec7a	0	-1.37544	0.00974328
Cystm1	0	-1.36863	0.0177912
Lonrf2	0	-1.3671	0.024196
Pnp2	0	-1.3604	0.00113133
Ntf5	0	-1.3491	0.00232766
Hebp1	0	-1.33849	2.61712e-05
Spats2	0	-1.32591	4.66369e-05
Gpx3	0	-1.32505	5.15635e-09
Rhob	0	-1.32359	8.22425e-07
Cd28	0	-1.31861	0.0334062
Cd36	0	-1.31532	0.00367677
Cpm	0	-1.30448	0.00418807
Mgst1	0	-1.29635	0.000179455
Cd14	0	-1.29322	0.0302865
Stamos	0	-1.28791	0.0159719
Serpinb10	0	-1.28032	0.0116104
Npas3	0	-1.2745	0.000516272
Naaa	0	-1.25592	0.0290108
Prss57	0	-1.23975	0.0104986
Rarb	0	-1.23679	0.0367735
Tmem56	0	-1.23084	0.000447288
A230065H16Rik	0	-1.22398	0.0116104
Ctse	0	-1.22012	0.0028654
Gtf2a1	0	-1.21141	9.3055e-08
Hist4h4	0	-1.18528	0.0418796
Epdr1	0	-1.17936	0.0432151
Oscp1	0	-1.1783	0.00880551
1700023H06Rik	0	-1.17793	0.0469029
AC124179.2	0	-1.17698	0.049409
Gimap4	0	-1.16716	0.000361058
Anxa2	0	-1.14357	0.015865
2900011O08Rik	0	-1.14086	0.0331945
Cd38	0	-1.13999	0.00473744
Tmem170b	0	-1.13928	0.000344053
Bhlhe41	0	-1.13453	0.000884381
Socs2	0	-1.13362	0.000439642
Ctsh	0	-1.13189	0.00894897
Agtr1a	0	-1.11396	0.0247959
Plk2	0	-1.11157	2.78682e-05
Plcb1	0	-1.08927	0.000704587
Gm5112	0	-1.08921	0.00296316
Ckb	0	-1.07563	0.00852906
Rdh10	0	-1.06767	0.000171165
Kcnb2	0	-1.06392	0.0424725
C1galt1c1	0	-1.06234	0.000391432
Ptges	0	-1.06173	0.0336572
D2Bwg1423e	0	-1.05925	0.0153424
Hist1h4i	0	-1.04776	0.0225788
Ap3s1	0	-1.04616	0.0217151
Ier2	0	-1.04232	0.000305682
Osmr	0	-1.03624	0.0299506
Mgst3	0	-1.0359	0.00185771
Tmem158	0	-1.03398	0.00184819
Ect2	0	-1.03247	0.0329168
Gm15201	0	-1.02952	0.0173224
Ets1	0	-1.02888	0.00276509
Inhba	0	-1.02534	0.0302832
Rbm47	0	-1.02528	0.0447529
Gpr160	0	-1.02454	0.0337397
Gstm2	0	-1.02359	0.00403877
Rasd1	0	-1.02082	0.0173121
Clu	0	-1.01778	0.000666804
Tspan8	0	-1.00092	0.0177912
B3gnt8	0	-0.999573	0.00123811
Emb	0	-0.996948	7.73258e-05
Neu3	0	-0.99296	0.00665053
Rasgef1b	0	-0.991361	0.000745722
Idh1	0	-0.984055	0.00268851
Klhl24	0	-0.982427	3.31088e-09
Cdr2l	0	-0.979531	0.0117706
Mocos	0	-0.978729	0.0471161
Gpx8	0	-0.978403	0.0233374
Efnb2	0	-0.969756	0.0266016
Enkur	0	-0.965616	0.0155372
Cebpb	0	-0.964615	0.00488016
Pdgfd	0	-0.957939	0.00324689
Ctsc	0	-0.957926	4.65403e-05
Sat1	0	-0.957884	0.000235082
Tlr4	0	-0.956953	0.0107524
Slc25a37	0	-0.948924	1.12613e-05
Eid2b	0	-0.944249	0.0091249
Klf2	0	-0.941217	0.000230608
Gipc2	0	-0.931516	0.0458549
Ramp2	0	-0.92988	0.00102101
Ddit4	0	-0.92516	0.0372619
Epcam	0	-0.924782	0.00760083
Phf11d	0	-0.919631	0.000881631
Rrm2	0	-0.917895	0.0166718
Cadm1	0	-0.917854	0.0292221
Nrg4	0	-0.912339	0.0161666
Igsf3	0	-0.90879	0.00515894
Klrb1c	0	-0.907246	0.000190895
Insig1	0	-0.900498	0.00216025
Thrb	0	-0.89899	0.00029255
Tm4sf1	0	-0.889865	0.00102967
Pabpc4l	0	-0.88644	3.0883e-06
Tsc22d3	0	-0.885217	0.000874318
Gm7967	0	-0.884925	0.0387736
Perp	0	-0.883583	0.0200368
Gsr	0	-0.88126	0.0062978
Lpar6	0	-0.879843	0.000970272
Junb	0	-0.879429	0.0157408
Rnf144b	0	-0.876761	0.0295208
1110008P14Rik	0	-0.869017	0.0149377
Clip3	0	-0.86879	0.0274654
Hist1h1c	0	-0.858952	0.0154927
Coprs	0	-0.853037	0.0134701
Lhcgr	0	-0.852903	0.000342786
Klf6	0	-0.840311	0.0119756
Mier3	0	-0.836177	7.72901e-05
Glipr2	0	-0.835354	0.000581623
Ifitm1	0	-0.834966	0.000300861
Ttll7	0	-0.831345	0.0423774
Dhx40	0	-0.827044	0.0094485
Ppp1r15a	0	-0.81824	0.000985566
Bpgm	0	-0.812644	0.000704587
Ptgr1	0	-0.806204	0.0336372
Tceal1	0	-0.804766	0.0212886
Fcor	0	-0.803552	0.000250603
Dync2li1	0	-0.799453	0.00119272
Trim13	0	-0.791945	0.0261102
Thbd	0	-0.780863	0.0391201
Cdkn3	0	-0.77605	0.0460209
Ptp4a1	0	-0.774925	0.00320018
Prr5l	0	-0.774333	0.00637041
Rfk	0	-0.773043	0.000305682
Pik3r1	0	-0.768998	2.5874e-05
Tatdn1	0	-0.76839	0.0105454
Egr1	0	-0.768127	0.0360317
Sqle	0	-0.764855	0.00582244
Msmo1	0	-0.763354	0.0331945
Jam2	0	-0.760519	0.000211606
Xbp1	0	-0.760088	0.0045549
Mns1	0	-0.756535	0.0220652
Hacd4	0	-0.755634	4.66369e-05
Dstn	0	-0.755537	0.000857923
Pdp1	0	-0.753786	0.000704587
Gm11346	0	-0.753779	0.000589434
Pclaf	0	-0.753229	0.0288173
Esr1	0	-0.752272	0.0141649
Rsph9	0	-0.75195	0.035391
Map1b	0	-0.750017	0.0182992
Cdkn1c	0	-0.748069	0.00171874
Mtif3	0	-0.746104	0.0206595
Tmem97	0	-0.745644	0.0414719
Spa17	0	-0.735828	0.0168327
Calml4	0	-0.733792	0.0241761
Pter	0	-0.733187	0.00307066
Fam46c	0	-0.732135	0.0194651
Rorc	0	-0.720254	0.0248148
Crebl2	0	-0.719277	0.00695352
9130023H24Rik	0	-0.717587	0.00943187
Cish	0	-0.714107	0.0330431
Lzts1	0	-0.71357	0.0149377
Ocln	0	-0.713185	0.0175664
Efna1	0	-0.713156	0.0278009
Gm16104	0	-0.708818	0.0438619
Clpx	0	-0.705767	0.012006
Rtp4	0	-0.704007	0.0132797
2900097C17Rik	0	-0.703622	0.000849578
Mycn	0	-0.701538	0.000122252
Dynlt3	0	-0.699858	1.30934e-05
Epb41l5	0	-0.699343	0.0149377
Mbnl3	0	-0.698155	0.00223365
Phactr1	0	-0.69482	0.00228296
Gca	0	-0.691301	0.0433332
Fosb	0	-0.68705	0.0318511
Ccdc122	0	-0.686507	0.0179804
Fam213a	0	-0.685131	0.000983473
Katnbl1	0	-0.68449	0.00323046
Slfn2	0	-0.68377	0.0384834
Hoxa5	0	-0.683737	0.0252507
H3f3b	0	-0.675572	0.00181716
Msrb1	0	-0.6749	0.0363929
2610301B20Rik	0	-0.674367	0.0196228
Pla2g12a	0	-0.674319	0.0194864
Mboat2	0	-0.67407	0.0124209
Aplp2	0	-0.672779	1.76068e-05
Zfp979	0	-0.672516	0.0475015
Klhl15	0	-0.671315	0.00848275
Snap29	0	-0.670699	0.00029255
Jam3	0	-0.670414	0.0305914
Ctsb	0	-0.670204	0.000970272
Sqor	0	-0.670149	0.0249848
Sfrp1	0	-0.667093	0.00614542
Hist3h2a	0	-0.659844	0.0146856
Tmem237	0	-0.657405	0.0343732
Rab3d	0	-0.656905	0.0343424
Runx1t1	0	-0.656504	0.0117264
Marcks	0	-0.653952	0.0247005
Pggt1b	0	-0.651561	0.015865
Fech	0	-0.650808	0.0095139
1110059E24Rik	0	-0.648769	0.00336394
Mrrf	0	-0.645809	0.00223998
Ifit1	0	-0.644534	0.0287211
Net1	0	-0.641448	0.000980914
Mr1	0	-0.636112	0.025694
Uaca	0	-0.635736	0.0119756
Blvrb	0	-0.635204	0.00122172
Rab28	0	-0.634825	0.0358619
Acadsb	0	-0.632039	0.00403753
Gstm1	0	-0.631688	0.00286993
Cpne3	0	-0.630967	0.000342786
Zfp820	0	-0.630727	0.00228296
Vdr	0	-0.62936	0.0472646
Arl4a	0	-0.629038	0.000807687
S100a11	0	-0.621273	0.000769596
St3gal6	0	-0.616887	0.00955431
Fam103a1	0	-0.615267	0.012166
Timm21	0	-0.614551	0.0105454
Cd24a	0	-0.611829	0.000609829
Hmgcs1	0	-0.611402	0.0180658
C530008M17Rik	0	-0.611238	0.0120163
Trib3	0	-0.611082	0.0364252
Vmp1	0	-0.610577	0.00511025
Zfp677	0	-0.606374	0.0380308
Sesn1	0	-0.605248	0.000235082
Ubl3	0	-0.604234	0.00319812
Ywhae	0	-0.603648	0.00021044
Gda	0	-0.602888	0.0288173
Dnajb6	0	-0.60253	0.00208604
Gm2830	0	-0.602328	0.0209865
Spata13	0	-0.598793	0.0137665
Arl5a	0	-0.597952	0.0274626
Tgm2	0	-0.596434	0.00203423
Stim2	0	-0.59617	0.0209055
Commd1	0	-0.594805	0.000482358
Art4	0	-0.5943	0.011267
Mob4	0	-0.59051	0.0259254
Btg1	0	-0.590138	0.00280889
Asah1	0	-0.590079	0.000960456
Jrkl	0	-0.589719	0.0456366
Trim12c	0	-0.589411	0.029806
Pdcd7	0	-0.58932	0.00612545
Sult1a1	0	-0.588179	0.00299004
Syap1	0	-0.585753	0.0335154
Lbr	0	-0.584721	0.00620064
Tmem218	0	-0.584494	0.0114391
Atp6v1c1	0	-0.583384	0.00943095
Selenof	0	-0.578906	0.00191767
Slc16a12	0	-0.578395	0.00837061
Erp27	0	-0.578366	0.025694
Nenf	0	-0.578122	0.00389972
Ftl1-ps1	0	-0.577927	0.0130209
Glrx	0	-0.575349	0.00410252
Elovl6	0	-0.575292	0.00327096
Inafm2	0	-0.574039	0.0051918
Anp32a	0	-0.570384	0.00707002
Mt2	0	-0.570127	0.0346068
Trim30a	0	-0.569457	0.00514055
Fstl1	0	-0.569339	0.0114636
Hmbs	0	-0.567433	0.0162007
Acsl4	0	-0.567107	0.00488016
Sdcbp	0	-0.56537	0.000908601
Etfbkmt	0	-0.563883	0.00829146
Ctsl	0	-0.562894	0.0109988
Tax1bp1	0	-0.56217	0.00122172
Hmgcr	0	-0.561194	0.0487971
Mospd1	0	-0.560578	0.0154802
Rpp38	0	-0.558545	0.00605042
Prdx4	0	-0.556823	0.00829405
Med7	0	-0.55596	0.00501485
Atg3	0	-0.555108	0.00383296
Bphl	0	-0.55486	0.00775305
Stx7	0	-0.55477	0.0028654
Enpp5	0	-0.554689	0.0076023
Dock1	0	-0.551654	0.00221948
Pofut2	0	-0.551379	0.0088786
Dpysl2	0	-0.551359	0.007525
Gatm	0	-0.550402	0.0197063
Cyb5a	0	-0.549192	0.015865
Alkbh3	0	-0.548919	0.0250793
Rab11a	0	-0.546962	0.00867825
Aaed1	0	-0.545873	0.00221953
AC153899.1	0	-0.545407	0.0432151
Fam210b	0	-0.544935	0.0497964
Foxk1	0	-0.54458	0.021241
Ggh	0	-0.544181	0.00979334
Lamtor1	0	-0.544022	0.0114443
Laptm4a	0	-0.543915	0.00110318
Cept1	0	-0.541121	0.00815573
Hsp90b1	0	-0.540343	0.00425903
Snx6	0	-0.538295	0.000606588
Commd10	0	-0.536855	0.0213723
Degs1	0	-0.536146	0.046302
Dr1	0	-0.535798	0.0233374
Rnf125	0	-0.535722	0.00495971
Lman1	0	-0.535577	0.00456734
Acox1	0	-0.533922	0.00139939
Clec1a	0	-0.533242	0.00957049
Znrf3	0	-0.532738	0.0117809
Gnai3	0	-0.532352	0.0172684
Lrrc8a	0	-0.532206	0.0095933
Gmnn	0	-0.531121	0.02141
Soat1	0	-0.5308	0.0380044
Hk2	0	-0.530737	0.0397219
Prkra	0	-0.530723	0.0386847
Ywhaq	0	-0.530088	0.0069111
Ptp4a2	0	-0.529735	0.00147409
Trappc1	0	-0.52848	0.0144683
Gimap5	0	-0.527501	0.00184819
Pxylp1	0	-0.526657	0.0258872
Gng11	0	-0.526483	0.0017682
Fundc2	0	-0.525312	0.00102967
Fhl1	0	-0.522047	0.0177662
Cldnd1	0	-0.522046	0.00657508
Commd8	0	-0.521017	0.0119206
H1f0	0	-0.520461	0.0336377
Tnfaip2	0	-0.519712	0.00403877
Dfna5	0	-0.519412	0.00336572
Smpdl3a	0	-0.518681	0.0045194
Pex7	0	-0.516756	0.0454576
Fam110c	0	-0.516594	0.0418259
Asnsd1	0	-0.516476	0.012826
Slamf1	0	-0.515464	0.0176037
Plxna4os1	0	-0.515246	0.0261821
Cox7a2l	0	-0.514876	0.00542253
Oxr1	0	-0.514574	0.0022637
Npc2	0	-0.513398	0.00398048
Rab6a	0	-0.513278	0.0340495
Cbfa2t2	0	-0.513239	0.0305914
Selenop	0	-0.513018	0.0181727
Phactr2	0	-0.512606	0.00569541
Ankrd46	0	-0.512492	0.0311752
Stard3nl	0	-0.512056	0.0379409
Ppp6c	0	-0.51123	0.00970664
Kiz	0	-0.511175	0.0214191
Map1lc3b	0	-0.510807	0.00570733
Gata3	0	-0.50888	0.00509738
Rsad2	0	-0.508379	0.0315778
Stau2	0	-0.508375	0.0477181
Ubc	0	-0.506346	0.00890773
Ccdc186	0	-0.504022	0.0355498
Fam204a	0	-0.503441	0.0204431
Rpl6	0	-0.503041	0.0421267
Fbxl5	0	-0.502069	0.00239169
Itfg1	0	-0.501431	0.033094
Samsn1	0	-0.500293	0.00359943
Adam10	0	-0.499621	0.0192884
Gimap1os	0	-0.498146	0.0305049
Nsa2	0	-0.497452	0.00410518
Gpx1	0	-0.495094	0.00289875
AW549877	0	-0.49477	0.0327396
Klhl4	0	-0.494461	0.0259155
Msantd4	0	-0.493455	0.0293116
Fundc1	0	-0.490571	0.00319891
Arpc2	0	-0.489727	0.0418368
Mkl2	0	-0.488408	0.00626757
Gimap6	0	-0.488082	0.0120163
Ipo11	0	-0.486391	0.0186976
Ece1	0	-0.486336	0.033336
Tmem126b	0	-0.485308	0.0201214
Arpc5	0	-0.485241	0.00510063
Vta1	0	-0.484898	0.0101736
Ndufc2	0	-0.484233	0.0111558
Tmem230	0	-0.483893	0.0247959
Rab27a	0	-0.483732	0.0214388
Rit1	0	-0.483444	0.0447075
Ube2g1	0	-0.48342	0.0101099
Utp23	0	-0.481793	0.0434589
Rwdd1	0	-0.481346	0.016472
Fam43a	0	-0.48114	0.0389544
Acot9	0	-0.480565	0.0212886
Unc50	0	-0.480285	0.0151695
Braf	0	-0.479962	0.0350499
Spryd7	0	-0.47995	0.0463583
Nck1	0	-0.47928	0.0091249
Ttc33	0	-0.478982	0.0138646
Cfap97	0	-0.478761	0.0135601
Ifitm3	0	-0.47666	0.0161412
Ldhb	0	-0.474941	0.0180837
Hprt	0	-0.474815	0.0076023
Hsdl2	0	-0.474073	0.0163882
Gas2l3	0	-0.472937	0.0219097
Prdx5	0	-0.472226	0.0155843
Ptpmt1	0	-0.471198	0.0191345
Anxa5	0	-0.471016	0.010541
Pef1	0	-0.470712	0.0335154
Pdcd6ip	0	-0.470679	0.0119206
Rab18	0	-0.470646	0.0066625
Ebpl	0	-0.469711	0.0248053
Glo1	0	-0.469262	0.0200081
Acer3	0	-0.469219	0.0277135
Mcee	0	-0.468083	0.0481912
Gja1	0	-0.467555	0.0394806
Cul2	0	-0.466914	0.021241
Ccdc181	0	-0.466774	0.0285453
Esd	0	-0.466298	0.00440632
Tpd52	0	-0.466146	0.0192227
Ccndbp1	0	-0.465276	0.0115912
Dnajc8	0	-0.464475	0.0131531
Cmpk1	0	-0.46189	0.0305914
Ginm1	0	-0.461672	0.0334062
Golph3l	0	-0.46042	0.0447018
Cavin2	0	-0.458775	0.0476274
Sh3glb1	0	-0.458185	0.00511718
Canx	0	-0.457163	0.0130209
Rpp30	0	-0.457088	0.0302832
Eif4a2	0	-0.456867	0.0237093
Twf1	0	-0.456756	0.0486263
Ado	0	-0.45472	0.0254483
Cep19	0	-0.454711	0.0360432
Ruvbl1	0	-0.453955	0.0278836
Tspyl1	0	-0.453497	0.0115325
Tmem59	0	-0.453162	0.00982037
Spg20	0	-0.453117	0.0144108
Pex2	0	-0.453102	0.0362792
Alkbh7	0	-0.45244	0.0454041
Pttg1	0	-0.451783	0.0405923
2310009A05Rik	0	-0.451409	0.0364252
Sept7	0	-0.451156	0.00421655
Isoc1	0	-0.451098	0.0251421
Rida	0	-0.450464	0.0352152
Psmd5	0	-0.45017	0.0404436
Rab2a	0	-0.450091	0.0143844
Gimap9	0	-0.44995	0.0400007
Golgb1	0	-0.449646	0.0154802
Snhg8	0	-0.449002	0.0210363
Nap1l3	0	-0.448343	0.0478364
Gcc2	0	-0.447698	0.0325775
Ncoa7	0	-0.445896	0.0321324
Mrps5	0	-0.444062	0.0304613
Capza2	0	-0.443207	0.0062811
Tmem9b	0	-0.442984	0.0330954
Thap4	0	-0.442799	0.0299506
Hcfc1r1	0	-0.442669	0.0408483
Prtn3	0	-0.441685	0.0414719
Mtfr1l	0	-0.441614	0.0155843
Psma7	0	-0.441397	0.0129796
Slc31a1	0	-0.438379	0.0335154
Pdzk1ip1	0	-0.438134	0.0223524
Supt16	0	-0.437473	0.0353675
Bnip3l	0	-0.436856	0.00943095
Map3k1	0	-0.435142	0.0463676
Calm1	0	-0.435062	0.0116891
Atp6v1d	0	-0.433503	0.0167937
Vps26a	0	-0.433415	0.0147191
Faim	0	-0.432447	0.0345158
Lamp2	0	-0.432126	0.0119756
Cfap36	0	-0.431066	0.0369492
Pnrc2	0	-0.430624	0.011296
Cnot2	0	-0.429915	0.00815691
Ube2j1	0	-0.428869	0.0337407
Dbi	0	-0.428741	0.0285105
Wls	0	-0.428037	0.0162405
Poglut1	0	-0.427654	0.033336
Sugt1	0	-0.425431	0.0257726
Atraid	0	-0.424176	0.033336
Caml	0	-0.423527	0.0123697
Isg20	0	-0.423502	0.0251421
Tmx4	0	-0.422982	0.0298531
Cetn2	0	-0.422618	0.033094
Ccng1	0	-0.421958	0.0457576
Slc25a36	0	-0.421532	0.0432146
Hmgn3	0	-0.420949	0.0435728
Tceal8	0	-0.42036	0.0212886
Tmem176a	0	-0.420067	0.0351577
Tnfsf10	0	-0.419239	0.0465028
Snw1	0	-0.419219	0.0266525
Atp5f1	0	-0.418978	0.023824
Rnf7	0	-0.417807	0.0211271
Ubb	0	-0.417744	0.0408483
Mfsd1	0	-0.417252	0.0201214
Ngly1	0	-0.416987	0.0233542
Cfdp1	0	-0.416708	0.0243786
Arl8b	0	-0.416704	0.0169131
Mdh1	0	-0.415406	0.0304613
Fubp3	0	-0.414596	0.0267861
Tshz1	0	-0.414453	0.042808
Cct8	0	-0.413936	0.0305967
Eif2s1	0	-0.413691	0.0439295
Sar1b	0	-0.413439	0.0177662
Rftn1	0	-0.412789	0.0320246
Sept2	0	-0.410744	0.0311235
Tmem208	0	-0.41021	0.0307954
Rsrc2	0	-0.409877	0.00998124
Fkbp1a	0	-0.407228	0.0152271
Tnfaip8	0	-0.406796	0.0103879
Ywhaz	0	-0.404965	0.0151695
Rdx	0	-0.403678	0.0293664
Cdc42	0	-0.402657	0.018963
Dars	0	-0.402455	0.0299792
Prdx1	0	-0.402166	0.0391577
M6pr	0	-0.401739	0.036433
Mbnl2	0	-0.399818	0.0249848
Snrpb2	0	-0.399807	0.0360221
Eif1a	0	-0.398984	0.0350022
Selenoh	0	-0.398295	0.0418199
Erp44	0	-0.398239	0.0293715
Faf2	0	-0.39603	0.0250708
Bbip1	0	-0.394004	0.0426084
Dazap2	0	-0.39312	0.0446749
Chmp2b	0	-0.392422	0.0447366
Smim20	0	-0.392047	0.033336
Drg1	0	-0.391214	0.0471656
Fis1	0	-0.390925	0.0190347
Jak1	0	-0.389666	0.0494595
Scp2	0	-0.389156	0.0328513
Akr1e1	0	-0.38896	0.0394806
Ghitm	0	-0.387916	0.0391577
Cnot7	0	-0.386952	0.0344897
Use1	0	-0.386874	0.0404436
2810474O19Rik	0	-0.38659	0.0435728
Pfdn5	0	-0.384741	0.035863
Sptssa	0	-0.383837	0.0347015
Sec62	0	-0.382821	0.0215514
Hnrnpc	0	-0.382817	0.0405923
Nae1	0	-0.382461	0.0327305
Smim14	0	-0.37644	0.033094
Mzt1	0	-0.376137	0.0334436
Cytip	0	-0.376062	0.0380349
Nt5c3	0	-0.376017	0.0328075
Ap2b1	0	-0.375041	0.0360317
Ap4s1	0	-0.374828	0.0424725
Wasf2	0	-0.374753	0.0373055
Selenos	0	-0.372828	0.0475015
Rab1a	0	-0.372217	0.0480292
Hint1	0	-0.37115	0.0426017
Ptpn2	0	-0.365377	0.0464946
Sumo1	0	-0.364755	0.0461313
Zbtb38	0	-0.364032	0.0446749
Mrfap1	0	-0.363234	0.0472646
Tmed10	0	-0.361674	0.0440267
Riok3	0	-0.357438	0.0404436
Eif5b	0	-0.330625	0.0447744
Tia1	0	0.374563	0.0277135
Stap1	0	0.380345	0.0345489
Rfc2	0	0.3931	0.0391308
R3hdm1	0	0.393457	0.0219557
Ddx17	0	0.400526	0.0404436
Zfp644	0	0.408941	0.0380598
Sh2b1	0	0.412779	0.0354391
Ago1	0	0.417189	0.0461715
Gm4759	0	0.417699	0.0356515
Usp36	0	0.419968	0.0447075
Phc3	0	0.426813	0.045581
Arid1a	0	0.431066	0.0472646
Trip6	0	0.431295	0.0397219
Tfr2	0	0.432279	0.0141649
Aldh9a1	0	0.439653	0.0446749
Slc38a10	0	0.44032	0.0179797
Gfi1b	0	0.442401	0.0283767
Madd	0	0.445201	0.0226682
Dgkz	0	0.448784	0.0137037
Plcb2	0	0.448828	0.017965
Kcnn4	0	0.450182	0.0490676
Spn	0	0.450789	0.0191345
Nktr	0	0.452563	0.0454576
Ctbp1	0	0.462551	0.0232593
Fermt3	0	0.46383	0.0302303
Mapk14	0	0.464301	0.0132814
Larp1	0	0.464318	0.0265964
Rnpepl1	0	0.464675	0.0283932
Mnt	0	0.465135	0.0465028
H2-Q7	0	0.466886	0.0304613
Kdm2a	0	0.467719	0.0170914
Ptpre	0	0.47275	0.0358265
Map4k2	0	0.474333	0.0463123
Ythdf1	0	0.474939	0.0400934
Cep192	0	0.476296	0.0364685
Sec61a1	0	0.477773	0.0245724
Rabgap1l	0	0.479458	0.0371616
Zfp704	0	0.482341	0.0351868
Hnrnpul2	0	0.48343	0.0493509
Mbtd1	0	0.483867	0.0477917
Comt	0	0.485276	0.0438619
Lrrc45	0	0.48687	0.0380545
Pola1	0	0.487234	0.0407327
Git2	0	0.48835	0.0210734
Mta2	0	0.493128	0.0222042
Eif3b	0	0.493209	0.0185984
Trim35	0	0.494647	0.0394806
Camk2g	0	0.495409	0.0290108
Ankrd17	0	0.496063	0.0111029
Selenon	0	0.496434	0.0478364
Acap1	0	0.497117	0.00769191
Vps13d	0	0.497143	0.048608
Vars	0	0.497169	0.0465983
Gna11	0	0.499313	0.024196
Zfp318	0	0.500161	0.0427843
Gnl1	0	0.501029	0.0446367
Prdm5	0	0.501046	0.0497081
Ctdsp2	0	0.502775	0.0200283
Zfp280d	0	0.503957	0.0311752
Pip4k2b	0	0.504221	0.0469765
Map1s	0	0.504711	0.0167577
Bptf	0	0.505192	0.00880551
Man2a2	0	0.505678	0.0340451
Arhgap15	0	0.506611	0.0403599
Cmip	0	0.507439	0.0301084
Akt1	0	0.508275	0.0345682
Eif4enif1	0	0.508882	0.00867825
Topbp1	0	0.508972	0.00885818
Mettl13	0	0.509414	0.021241
Zfp592	0	0.50994	0.0302231
Rxrb	0	0.511033	0.0134701
Rtn4	0	0.511415	0.0098639
Esyt1	0	0.514329	0.0409842
Eml3	0	0.514607	0.0119396
Rasa1	0	0.51609	0.026599
Guf1	0	0.516256	0.0305956
Dnmt3b	0	0.517539	0.021241
Atm	0	0.51879	0.0397219
Wnk1	0	0.524107	0.0189558
Irak1	0	0.528605	0.00622017
Ldb1	0	0.528824	0.0301683
Pcgf5	0	0.529875	0.0170251
Stim1	0	0.530441	0.0295208
Gtpbp2	0	0.532483	0.0215514
Wdfy4	0	0.532932	0.0153424
Arhgap45	0	0.533474	0.00420256
Itpr1	0	0.535716	0.0162007
Klhl5	0	0.540725	0.03513
1700017B05Rik	0	0.544728	0.04667
Ankib1	0	0.544833	0.0347015
Gtf2ird1	0	0.544935	0.0352684
Casd1	0	0.546984	0.0112461
Tyk2	0	0.547708	0.0257825
Dpp8	0	0.548509	0.0427843
Pnpla7	0	0.549049	0.0250793
Parvg	0	0.549287	0.00224409
Abca2	0	0.551123	0.00626757
Lonp1	0	0.55138	0.0343854
Ei24	0	0.553436	0.0344897
Arfgef1	0	0.555106	0.0138646
Zfp384	0	0.556696	0.0369492
Aldh16a1	0	0.556756	0.0157377
Cd27	0	0.559034	0.00307066
Btk	0	0.560317	0.00714041
Slc25a28	0	0.561215	0.0350824
Trrap	0	0.563492	0.018963
Csk	0	0.564223	0.000987429
Snhg20	0	0.56693	0.0123473
Exoc8	0	0.566944	0.0271674
Tap1	0	0.5674	0.00124637
Unc45a	0	0.567505	0.0348567
Ptprs	0	0.569858	0.0245579
Rgl2	0	0.571674	0.0100376
Sirt3	0	0.571727	0.0218117
Pank1	0	0.572225	0.035447
Arid2	0	0.573181	0.0194397
Utrn	0	0.573481	0.00974328
Trmt13	0	0.573729	0.0477221
Miip	0	0.573744	0.0480292
Lemd2	0	0.576489	0.0154802
Rnf144a	0	0.577253	0.0299792
Arhgef40	0	0.578867	0.0102347
Snx30	0	0.579361	0.0497724
Adgrl2	0	0.579886	0.0120163
Cadps2	0	0.582218	0.0416848
Cd37	0	0.583527	0.024196
Rapgef1	0	0.584236	0.0307062
Mta1	0	0.584673	0.0132294
Hdac7	0	0.584862	0.0029096
Trmt1l	0	0.584973	0.0128807
Agap3	0	0.585433	0.0300833
P3h3	0	0.586974	0.018963
H2-Q6	0	0.587275	0.00562211
Dock11	0	0.588542	0.00775305
Ints6	0	0.589292	0.0170191
Gatsl2	0	0.590748	0.0290568
Vldlr	0	0.591971	0.0424363
Sppl3	0	0.593988	0.0252115
2810403A07Rik	0	0.594404	0.0134701
Ahcyl1	0	0.595661	0.00434138
Syk	0	0.598296	0.0494595
Setd5	0	0.598938	0.00853696
Pcgf3	0	0.604074	0.0397149
Anapc2	0	0.606783	0.00225829
Telo2	0	0.608059	0.0155843
Abcc1	0	0.610062	0.00729695
Zmym4	0	0.612158	0.0365008
Dhx9	0	0.613596	0.000849578
Kansl3	0	0.615865	0.000908601
Inf2	0	0.6161	0.0201214
Itpkb	0	0.616239	0.0130958
Atp2a2	0	0.618887	0.00165181
Pde7a	0	0.621243	0.0224103
Rap2a	0	0.621833	0.0278455
9330162G02Rik	0	0.626745	0.0441655
Clk2	0	0.628239	0.00631854
Kmt2b	0	0.628568	0.0111972
Uhrf2	0	0.628698	0.00325429
Atr	0	0.632353	0.0360873
Acot1	0	0.632484	0.0207698
Gramd4	0	0.633331	0.0229313
Ttpal	0	0.634718	0.0154802
Heatr5a	0	0.634956	0.00208019
Arih1	0	0.635092	0.00486724
Abca7	0	0.638225	0.0170191
Foxj2	0	0.639747	0.0170191
Asl	0	0.639907	0.0261895
Banp	0	0.640048	0.0217853
Adcy9	0	0.640049	0.0353136
Pag1	0	0.641681	0.00684171
Lmnb2	0	0.641714	0.0176492
Rasal3	0	0.643906	0.000497534
Mogs	0	0.644658	0.00979428
3110002H16Rik	0	0.644698	0.0488473
Gnb4	0	0.646212	0.00293402
Tbc1d5	0	0.647145	0.03513
Npepl1	0	0.648314	0.00471757
Htt	0	0.648496	0.00626356
Tmem245	0	0.648956	0.0364252
Ankrd13a	0	0.649145	0.000285553
Fcho1	0	0.649673	0.0118408
Slco3a1	0	0.64985	0.00760083
Gm15501	0	0.6503	0.000821992
Map4k5	0	0.650751	0.0213182
Mepce	0	0.652192	0.00565821
Sidt2	0	0.652934	0.00553768
Fbxo33	0	0.654828	0.00943095
Kdm2b	0	0.654997	0.025694
Rfx7	0	0.655116	0.00855769
Iqgap2	0	0.662182	7.65121e-05
Nat10	0	0.662384	0.00515894
Tcf12	0	0.663117	0.00852906
Arhgap32	0	0.664474	0.00502929
Asxl2	0	0.665681	0.000446068
Rcc2	0	0.666403	0.000211606
Rbm15b	0	0.66715	0.0109594
Zfp385a	0	0.668968	0.0368117
Epn1	0	0.670721	0.0428098
Pold1	0	0.67251	0.00160062
Psd3	0	0.673545	0.0288999
Igip	0	0.674857	0.0172684
Gm43361	0	0.675961	0.0114391
Mfn1	0	0.676898	0.0316954
Kdelc2	0	0.677096	0.0263079
Stxbp1	0	0.678826	0.0325874
Cd274	0	0.683719	0.0188865
Luc7l2	0	0.683831	0.00196023
Med12l	0	0.684004	0.00320139
H2-Q4	0	0.689161	0.0154802
Micall2	0	0.689635	0.0165899
Rbm4b	0	0.692144	0.00196023
Hdac10	0	0.692316	0.0304792
Katnb1	0	0.692864	0.0475015
Ints1	0	0.696788	0.00143996
Arhgap30	0	0.697493	0.0132797
Myb	0	0.69803	0.0435728
Emid1	0	0.702018	0.0479859
Cntrob	0	0.706996	0.0329259
Psme4	0	0.707497	0.00714875
Shank3	0	0.70789	0.0180837
Dock7	0	0.711816	0.00346191
Arhgef1	0	0.713396	3.13797e-05
Gramd1a	0	0.71501	0.0046721
Osbpl7	0	0.716147	0.0252964
Tnik	0	0.718964	0.0172663
Msl1	0	0.721052	0.000121912
Kctd3	0	0.721116	0.0341454
Dock8	0	0.722765	0.0195073
Nudt13	0	0.722962	0.00367677
Xpo6	0	0.725208	0.0115067
E130309D02Rik	0	0.728791	0.020905
Ocrl	0	0.730699	0.000970272
Atxn7l1	0	0.73262	0.00122597
Phka2	0	0.733092	0.00469177
Tbc1d13	0	0.733839	0.0331945
Crtc2	0	0.738266	0.0365949
Tmem191c	0	0.741036	0.00168667
Adap1	0	0.742019	0.0115325
Adamts10	0	0.743959	0.00626757
Atg16l2	0	0.748552	0.00763365
Usp40	0	0.75082	0.00540536
Dync2h1	0	0.753695	0.0165078
Ankrd50	0	0.755057	0.0433111
Firre	0	0.757167	0.00974328
Gm17066	0	0.764776	0.00019304
Zmiz2	0	0.766498	7.29892e-05
5730480H06Rik	0	0.76769	0.0285027
Casz1	0	0.767758	0.0190817
Zfc3h1	0	0.768733	0.00019304
Runx3	0	0.770186	0.00763365
Dennd1a	0	0.770914	0.0356515
Rc3h2	0	0.779173	0.000488402
Reps1	0	0.789064	0.00136686
Cchcr1	0	0.790004	0.0215514
Pkd2	0	0.792622	0.0105454
Pds5a	0	0.796427	0.000424162
Trim28	0	0.799254	7.47279e-07
Acrbp	0	0.803043	0.0390511
Nr2c2	0	0.804279	0.000235082
Fam193b	0	0.80442	0.000998342
C2cd5	0	0.807893	0.000127467
Gm43696	0	0.808151	0.0442023
Ttc19	0	0.808376	0.00124637
Fus	0	0.810066	0.00408294
Wdhd1	0	0.813132	0.00147409
B130021K23Rik	0	0.822509	0.0395741
Dmwd	0	0.823334	0.0220652
Sfpq	0	0.835103	0.000677749
Fastkd1	0	0.839583	0.0124003
Usp9x	0	0.841574	0.00797494
Ing4	0	0.842465	0.0302303
Asah2	0	0.842581	0.00582244
Gp5	0	0.844447	0.0187503
Tap2	0	0.846017	1.30747e-06
Fam208a	0	0.847008	0.0154779
Gm37238	0	0.849689	0.0220525
Zfp692	0	0.854169	0.00409487
Vat1	0	0.863654	0.00225784
Bmp1	0	0.864033	0.0298151
Frat2	0	0.865749	0.00867825
E130307A14Rik	0	0.871457	0.0107291
Slc17a9	0	0.872034	0.0200368
Carns1	0	0.874389	0.0357294
Pcbp4	0	0.875149	0.0490676
Sacs	0	0.878578	0.0154802
Fbxl19	0	0.88477	0.0270766
AC122539.3	0	0.884882	0.0389921
Star	0	0.889612	0.0288173
Ubn2	0	0.890024	0.000179076
Hivep2	0	0.894335	0.0322827
Adgrg3	0	0.897143	0.00214068
Hsd17b11	0	0.898785	0.025019
Dock10	0	0.900569	0.0233473
H2-Eb1	0	0.901933	0.0138374
Fchsd2	0	0.903046	0.000933144
Xist	0	0.906908	0.000446068
Gm44250	0	0.90884	0.0302303
Mettl3	0	0.913806	0.0259155
Robo3	0	0.921422	0.0103996
Angptl3	0	0.923791	0.0408469
Csrnp2	0	0.925313	0.030196
Eml5	0	0.93204	0.0270363
Kansl1l	0	0.932368	0.0121391
Slc39a14	0	0.934626	0.045581
Nfat5	0	0.937557	0.000869304
Susd1	0	0.940907	0.00613424
Mirt1	0	0.944653	0.0216536
Gabbr1	0	0.94623	0.00275064
Map3k12	0	0.94626	0.0350499
Gramd1b	0	0.948231	0.00421263
Zfyve26	0	0.95736	0.000921837
Sec61a2	0	0.962354	0.00403509
Gm43980	0	0.964382	0.0311752
Il18rap	0	0.975467	0.00163135
Gm37558	0	0.982348	0.00393964
Ankrd13b	0	0.985132	0.00852906
Gm37795	0	0.986811	0.0278086
Dynlt1-ps1	0	0.986943	0.0215195
Gm16617	0	0.990804	0.0447744
Gm2788	0	0.991539	0.0223734
Snhg14	0	0.996911	0.00334269
Gm43462	0	0.996966	0.0185984
Pcnx	0	0.998318	0.0156662
Samd1	0	1.007	0.00168667
Ino80e	0	1.00815	0.000179076
Rpl21-ps3	0	1.01019	0.0283057
Meg3	0	1.01398	0.00336572
Tgfb1	0	1.01401	0.00727836
Gm42783	0	1.01402	0.0196595
Cd46	0	1.01446	0.0382478
Gm37108	0	1.015	0.03513
Eya4	0	1.01699	0.0464426
Gm28530	0	1.0205	0.040588
Ffar2	0	1.02342	0.00927627
Gm37906	0	1.02654	0.00196023
Gm6542	0	1.02968	0.00177946
Gm11604	0	1.03251	0.0475015
Gm45828	0	1.0363	0.0288173
Ap4m1	0	1.04098	0.0142514
Akap5	0	1.04736	0.0346068
AC130827.1	0	1.04866	0.0279947
Trpm2	0	1.05231	0.00715953
Gm37472	0	1.0533	0.00382271
Cdk8	0	1.05758	0.00127816
Fgf3	0	1.05761	0.0247959
Rfwd2	0	1.06492	0.000881148
Itga2b	0	1.06659	5.01513e-07
Gm37621	0	1.06713	0.0215514
5430431A17Rik	0	1.06835	0.00996163
A930037H05Rik	0	1.06936	0.00884544
Gm26707	0	1.07707	0.00228296
AC159193.5	0	1.08835	0.0246034
Gm43313	0	1.09156	0.0397426
Gm13611	0	1.09256	0.00501298
Spns3	0	1.09272	0.00343807
Gm42659	0	1.11051	0.00202848
A430110C17Rik	0	1.11375	0.0477567
Gm44829	0	1.11443	0.00775305
Gm43481	0	1.1238	8.71447e-05
Ltc4s	0	1.12433	0.0238007
2610037D02Rik	0	1.13066	0.026215
E530011L22Rik	0	1.13657	0.00334269
Gm44164	0	1.13674	0.00367677
9530078K11Rik	0	1.13968	0.0335619
AC173482.4	0	1.14541	0.039596
Gm43457	0	1.14665	0.0245351
Gm7265	0	1.14703	0.0115428
AC129597.1	0	1.14784	0.00144524
B230303O12Rik	0	1.15381	0.0343424
Gm17096	0	1.15596	0.0217853
Gm10676	0	1.1592	0.0127518
Tada1	0	1.15977	0.0408874
1500004A13Rik	0	1.16641	0.013247
Lacc1	0	1.17579	0.024196
Tle2	0	1.17782	0.00697245
Mettl21c	0	1.18559	0.0227409
Gcfc2	0	1.18575	0.0200976
Gm42432	0	1.18768	0.0479859
Gm45343	0	1.19597	0.00909975
Gm45413	0	1.20321	0.03513
Arl5c	0	1.20405	3.03808e-05
Brdt	0	1.20914	0.0232593
Gm43482	0	1.21305	0.0227409
Gm14537	0	1.22789	0.0054927
Gm26785	0	1.22796	0.0366282
Gm37760	0	1.22891	0.000267651
Nphp3	0	1.23079	0.0357181
Gm15651	0	1.23367	0.0167937
AC126943.1	0	1.2344	4.53475e-05
Gm44949	0	1.23749	0.0215514
Gm45501	0	1.24093	0.0318979
Gm37423	0	1.24114	6.39141e-05
Gm38365	0	1.24264	0.0293664
Gm37699	0	1.24816	0.0408301
Slc35d3	0	1.25024	0.0131252
Gm4117	0	1.2524	0.0168365
Shisa8	0	1.25408	0.0200322
Gm15186	0	1.25871	0.0329853
Gm43061	0	1.26093	0.0142514
Gm37183	0	1.26095	0.0441151
Gm37274	0	1.27173	0.0243441
Gm38020	0	1.27732	0.0364252
Kcnq1ot1	0	1.28183	3.05823e-05
Nos1ap	0	1.29009	0.00728962
Gm26624	0	1.29406	0.0169321
Gm10602	0	1.30781	0.0288373
Gm44676	0	1.3089	0.0465135
CT009757.3	0	1.30955	0.0246034
Gm42798	0	1.31348	0.0165899
A930004J17Rik	0	1.31429	0.0223524
Olfml3	0	1.32238	0.0345158
Olfr1124	0	1.3224	0.0385589
AI504432	0	1.32866	0.00019304
Kif17	0	1.33396	0.00336572
Gm38366	0	1.33825	0.0049072
AC154176.2	0	1.33993	0.021241
Gm42726	0	1.3419	0.012826
Slc16a4	0	1.3473	0.00998124
Slc22a3	0	1.34802	1.72603e-07
Spred3	0	1.35377	0.015865
Gm44567	0	1.35391	0.0148959
Gm4707	0	1.35419	0.00102967
Srcap	0	1.35956	0.00198979
Gpm6b	0	1.35979	0.0441269
Fxyd4	0	1.3601	5.40913e-07
Parm1	0	1.36999	0.00228354
B230216N24Rik	0	1.373	0.0423279
Gm26860	0	1.37921	0.000882913
Lrrc41	0	1.38036	0.0162405
Gm38115	0	1.38624	0.00325401
Gm25930	0	1.38901	0.0461715
Gm42729	0	1.39154	0.0138374
Gm43628	0	1.39193	0.00406026
Gm43274	0	1.39919	0.0243441
AC122901.1	0	1.40437	0.0382187
Gm19325	0	1.40923	0.00446079
9630010A21Rik	0	1.41385	0.0343424
Pcdh15	0	1.41653	0.0173121
Zscan30	0	1.41749	0.0103879
AI480526	0	1.41973	0.0297507
AC160340.2	0	1.42381	0.00841008
Ipcef1	0	1.42577	0.00157973
Gm43788	0	1.42582	0.0172684
B130006D01Rik	0	1.42885	0.0154802
Doc2g	0	1.43086	0.0152173
Gm37283	0	1.43265	0.00319891
Gm45838	0	1.43638	0.0115325
Gm7882	0	1.43714	0.0114636
AC160118.1	0	1.44017	0.0201714
Nanog	0	1.44309	0.0202044
Gm45205	0	1.4557	0.0346068
Fam196a	0	1.45856	0.03635
Gm43411	0	1.46327	0.0470979
Gm44432	0	1.46337	0.00403877
Gm15261	0	1.46849	3.13797e-05
5430434F05Rik	0	1.4707	0.00244168
Angpt2	0	1.48541	0.036433
Gm44321	0	1.49168	0.00240613
Gm42866	0	1.49317	0.0396336
7330423F06Rik	0	1.49421	0.020166
Fam212b	0	1.49954	0.032269
C030005K06Rik	0	1.50281	0.00515894
Mfsd2b	0	1.50509	0.000133745
Gm15952	0	1.50511	0.00438491
Gm37902	0	1.50535	0.0238496
Atp8b5	0	1.51127	0.000669651
Mir99ahg	0	1.51418	0.000778198
AC154219.1	0	1.51492	0.0435728
Gm38224	0	1.51696	0.025019
Gm43359	0	1.51928	0.000423355
AC156791.1	0	1.52151	0.0397571
Gm42648	0	1.52152	0.0478364
Gm43621	0	1.5216	0.00421263
Gm44116	0	1.52463	0.0330954
Gm37233	0	1.52627	0.00634811
Gm16599	0	1.5269	0.0426966
Gm22956	0	1.54	0.00367677
Gm43009	0	1.54019	0.0336394
Gm17552	0	1.54022	0.00988663
Gm44704	0	1.5409	0.0410848
Slc35e1	0	1.54114	0.0327396
Gm43923	0	1.54677	0.0154802
Gm17477	0	1.5483	0.0152271
Gm11960	0	1.54885	0.0265203
Gm37606	0	1.55032	0.00403877
Gja5	0	1.55172	0.0351818
Gm37677	0	1.55315	0.0454576
Gm43360	0	1.55393	0.0278836
Gm42979	0	1.55709	0.00714095
Col4a4	0	1.55824	0.042808
Gm37407	0	1.55989	0.0248695
Gm26652	0	1.56591	0.0288512
Gm43813	0	1.56995	3.10093e-05
Gm43544	0	1.57099	0.0215195
Gm43027	0	1.58021	0.0350022
Gm42876	0	1.58033	0.0404436
Gm43848	0	1.58275	0.00771356
Olfr173	0	1.58822	0.0259208
A630081D01Rik	0	1.59145	0.00419529
Gm44667	0	1.59412	0.0117706
Gm38126	0	1.60263	0.000668604
Gm2245	0	1.60291	0.0408469
Gm42819	0	1.60881	0.0298991
Gm10571	0	1.60919	0.0115377
Iqcg	0	1.61245	0.040956
Il34	0	1.61736	0.0116355
AC153949.1	0	1.61882	0.00797881
Rps27-ps1	0	1.61986	0.0215514
Lrig1	0	1.6257	0.0344468
Gm25535	0	1.62802	0.0457731
A230103L15Rik	0	1.62954	0.0360261
AC159819.3	0	1.63072	0.0475015
Gm42515	0	1.63212	0.018963
Gm43328	0	1.64203	0.0186763
Gm15672	0	1.64515	0.0488445
Gabre	0	1.64571	0.0042984
Gm38197	0	1.6497	0.0108046
Ttll3	0	1.65162	0.000121912
Gm28791	0	1.66159	4.24689e-06
Lncpint	0	1.66308	0.000273561
AC124556.1	0	1.66671	0.0300164
Gm37137	0	1.67432	0.0390406
Gm43633	0	1.67659	0.00488016
Gm43513	0	1.68471	0.00356519
Gm44891	0	1.68548	0.0335154
D130019J16Rik	0	1.69087	0.033094
Gm19427	0	1.69263	0.0119206
Gm42548	0	1.693	0.000609829
Gm37470	0	1.69507	0.0167937
Gm7369	0	1.6989	0.00951913
Gm37663	0	1.70189	0.00763345
Gm26789	0	1.70244	0.00687328
Gm44836	0	1.70278	0.0293664
D630030B08Rik	0	1.70476	0.000704587
AC158232.1	0	1.70976	0.0289142
B230334C09Rik	0	1.7162	0.0116355
Gm43336	0	1.71649	0.00616375
Gm26890	0	1.71653	0.00134077
Gm37788	0	1.71812	0.0328513
2610001A08Rik	0	1.72004	0.000104414
Gm37569	0	1.72198	0.0441635
Gm13349	0	1.72571	0.0490676
Gm9521	0	1.73382	0.0426017
AC140397.1	0	1.7352	0.00880551
Gm45762	0	1.74658	0.00695352
Gm44199	0	1.74978	0.0138506
Gm43387	0	1.75375	0.0471936
Gm44152	0	1.76054	0.014348
5330406M23Rik	0	1.76441	0.00228296
Atp13a2	0	1.7664	4.11904e-17
AC160958.1	0	1.76691	0.0187266
AL645643.1	0	1.76731	0.00811198
Gm37444	0	1.76851	0.0497724
Gm37115	0	1.76914	0.0465028
Gm22716	0	1.7714	0.0325287
Gm11713	0	1.77166	0.0424363
Gm37420	0	1.7731	0.0124363
Gm37626	0	1.77838	0.0351868
Gm37519	0	1.78437	0.0157681
Gm44694	0	1.78537	0.0024994
Egf	0	1.79123	0.0166899
Gm38162	0	1.7921	0.0427843
Serpinc1	0	1.7998	0.015865
Gm19967	0	1.80333	0.0266525
Gm43984	0	1.81051	0.000704587
Gm36936	0	1.81051	0.00029255
Gm37879	0	1.81584	0.0446983
6720464F23Rik	0	1.81799	0.0458469
Gm43588	0	1.81819	0.0371561
Gm45854	0	1.81822	0.00347804
Gm43684	0	1.81878	0.00111905
AC140409.2	0	1.82352	0.0256341
Gm43307	0	1.82398	0.0172684
Gm20696	0	1.82564	0.0245049
Gm37024	0	1.83136	0.0120163
Gm45153	0	1.83161	0.018963
Gm15656	0	1.83869	0.00582187
Tdo2	0	1.83876	0.0220652
Gm36932	0	1.83926	0.0498405
C730045M19Rik	0	1.84366	0.013247
Synpo2	0	1.84366	0.0170914
Gm37372	0	1.84757	0.0345158
BC046401	0	1.85157	0.00403877
Gm38012	0	1.85623	0.0138775
Gm44616	0	1.8613	0.00289562
Gm43112	0	1.86149	0.0253185
Gm4279	0	1.86222	0.0128395
Gm42658	0	1.86511	0.0112975
Wdr46-ps	0	1.86995	0.0112281
Gm44044	0	1.87187	0.000833128
Gm15408	0	1.87437	0.0441635
AC153144.3	0	1.87984	0.012826
Gm38104	0	1.87992	0.0159719
Gm27201	0	1.88109	0.0013259
Gm43761	0	1.88113	0.0356673
Gm37510	0	1.88132	0.000121912
Gm37534	0	1.88258	0.0192227
Gm3793	0	1.88395	0.000482358
Gm42986	0	1.8856	0.0163607
Gm42559	0	1.89053	0.000169217
Gm38043	0	1.89219	0.00102967
AC138284.1	0	1.89294	0.0288999
Adam11	0	1.89331	0.000181129
Gm37818	0	1.89649	0.000882209
Gm43340	0	1.89738	0.028401
AC153143.2	0	1.90485	0.00687911
Gm37205	0	1.90524	0.0128395
Gm37522	0	1.90572	0.018963
Gm44560	0	1.90673	0.0481578
D530018E20Rik	0	1.91908	0.000609829
Cnr2	0	1.92022	0.00457686
Ddi1	0	1.92502	0.0369195
Gm37082	0	1.92838	0.000849578
Gm16235	0	1.93706	0.0200976
P2ry14	0	1.94551	4.24689e-06
Gm27206	0	1.9518	0.00373454
AC156031.2	0	1.95198	0.00367677
Gm42967	0	1.95327	0.0133655
AC116557.1	0	1.95512	0.0344214
Gm37566	0	1.95613	0.00127816
Gm43300	0	1.9566	0.023796
Gm44916	0	1.96033	0.0103012
Gm38384	0	1.96065	0.000575349
1700025N23Rik	0	1.96174	0.00514055
Gm37303	0	1.96743	0.00228296
Gm38021	0	1.97273	0.021241
AC153144.1	0	1.97569	0.00168667
Gm42907	0	1.98136	0.0281059
AC124732.4	0	1.9839	0.0216322
Gm15445	0	1.98814	0.0170914
Gm37570	0	1.99131	0.000704587
Gm20661	0	1.99314	0.00296284
Gm43681	0	1.99373	0.00202262
AC133496.1	0	1.99423	0.0028654
Gm43484	0	1.99857	0.00647638
Gm37106	0	2.00762	0.0261821
Gm43982	0	2.0091	0.0391532
Gm15644	0	2.01104	0.0332189
Gm43609	0	2.01217	0.0028654
Gm24539	0	2.0195	0.0135265
AC154548.1	0	2.03665	0.0405027
4930596I21Rik	0	2.03778	0.0493509
Gm45203	0	2.04713	0.00457686
Gm28112	0	2.05588	0.000533671
AC022682.2	0	2.05874	0.0136815
Gm37124	0	2.06973	0.0333602
Gm37390	0	2.07406	0.0397219
Gm38309	0	2.07615	0.0423279
Gm16523	0	2.07675	0.00168918
Gm38014	0	2.08086	0.00729166
Gm45378	0	2.09338	0.0200368
Gm11655	0	2.09652	0.00671344
Gm12359	0	2.10494	0.00784863
Gm37474	0	2.12207	4.39128e-06
Podxl2	0	2.1222	0.0345307
AC132085.1	0	2.12239	4.55182e-07
Gm45867	0	2.12418	0.00323046
Gm16068	0	2.1267	0.0157377
Gm16152	0	2.13084	0.00591758
C430019N01Rik	0	2.13091	0.0216322
Gm45435	0	2.13137	0.0446749
1110003F10Rik	0	2.13189	0.000169217
Gm20682	0	2.13528	0.00665053
Gm36963	0	2.13717	0.0125234
Gm9968	0	2.13842	0.00245645
Lrrtm2	0	2.14445	0.0229466
Gm37132	0	2.14456	0.00382271
Gm42635	0	2.1528	0.00507096
Gm37105	0	2.15357	0.000645619
Gm44153	0	2.17058	0.0494595
Gm37101	0	2.17141	0.0343732
Gm15893	0	2.17204	0.000508489
Gm42639	0	2.18316	6.04818e-05
Aqp7	0	2.18339	0.0358363
Gm45399	0	2.18607	0.00299925
CT009512.1	0	2.19018	0.00622017
5430420F09Rik	0	2.19601	0.0082197
Gm37289	0	2.1966	0.00790125
Gm44283	0	2.20035	0.0128784
Gm38042	0	2.20142	0.00294915
6030460B20Rik	0	2.21236	0.0236779
AC123705.2	0	2.21333	0.000246605
AC122828.4	0	2.21562	0.00591758
Gm38120	0	2.21887	0.00443839
CAAA01194877.1	0	2.21924	0.0012111
Gm15609	0	2.22311	0.000300861
Gm37653	0	2.22401	0.0011708
Gm44553	0	2.22477	0.0390511
Gm38062	0	2.23295	0.000713943
Ssc4d	0	2.23805	0.0353489
Gm16549	0	2.23927	0.00097917
4930480K15Rik	0	2.24771	0.00325493
Gng3	0	2.24971	0.00542522
AC140299.1	0	2.25076	0.0336868
CT025604.2	0	2.25139	0.00070258
Gm28800	0	2.25171	0.0095933
AC166359.1	0	2.25486	0.00381625
AC153143.1	0	2.25634	0.00116163
Gm37465	0	2.26031	0.00595418
Aspn	0	2.2606	0.0192372
AC125108.1	0	2.2615	0.0062978
Gm15740	0	2.26261	0.0154802
Gm26615	0	2.26354	5.58659e-05
Gm36975	0	2.27142	0.00980287
Gm37728	0	2.27648	0.00148978
4933423P22Rik	0	2.27956	0.00193556
Gm43176	0	2.28061	0.00324689
6720475M21Rik	0	2.28377	0.00267122
Gm38223	0	2.28604	0.0369346
Gm38302	0	2.28622	0.00625644
A430027C01Rik	0	2.30072	0.0180141
Gm9785	0	2.30144	0.0373322
Myt1l	0	2.30197	0.00415756
Gm37399	0	2.31358	0.000700535
3110080O07Rik	0	2.31577	0.00679033
Gm43846	0	2.32465	0.00626356
Gm38235	0	2.32904	0.00467338
Gm16150	0	2.33212	0.00679033
Gm42640	0	2.33345	0.0076023
Gm38381	0	2.34085	0.00770982
Gm13807	0	2.34183	0.0212255
A930019D19Rik	0	2.34421	0.000668604
Olfr1419	0	2.34536	0.0127913
Gm20429	0	2.35719	0.0018978
Gm43329	0	2.35745	0.00475523
Gm38387	0	2.36128	0.0288999
2900018N21Rik	0	2.37001	1.72228e-06
Gm44144	0	2.37303	3.13797e-05
Itgb1bp2	0	2.37778	0.0197481
Gm26743	0	2.38066	0.0158711
Gm26823	0	2.38231	0.000424162
Wisp1	0	2.39692	0.00120903
AC124446.1	0	2.40347	0.00144524
Pard3bos1	0	2.42347	0.040588
Gm43679	0	2.42911	0.000533671
C130089K02Rik	0	2.43965	1.17792e-05
Has3	0	2.44485	0.00966152
Gm10728	0	2.44674	0.0368117
Lrrc71	0	2.44795	0.00469063
9430053O09Rik	0	2.45465	0.00474674
Gm43768	0	2.45498	6.72131e-05
Gm13556	0	2.45587	0.0498405
Gm37298	0	2.45679	0.0028654
AC132474.1	0	2.46263	0.00370904
2900092N22Rik	0	2.46751	0.00515894
Gm26952	0	2.46798	0.000970272
Gm37598	0	2.47813	0.000609829
AC124572.1	0	2.48316	0.0318979
Gm38066	0	2.48455	0.00174052
AC061963.2	0	2.48885	0.00852906
Gm26603	0	2.49174	0.000322483
9530003O04Rik	0	2.50395	0.0476274
Gm38082	0	2.50619	0.000128249
AC153529.2	0	2.51046	0.0476143
Gm22639	0	2.52809	1.30934e-05
Gm37215	0	2.53083	0.0119206
Gm38362	0	2.53215	0.0413225
Gm42890	0	2.54164	0.0292221
AC126262.2	0	2.54255	0.0301084
Gpr22	0	2.55241	0.0332189
Gm43533	0	2.57366	0.00251908
Bcas3os1	0	2.5797	0.00976741
Gm2238	0	2.58418	0.00383296
Gm43466	0	2.58427	0.00367677
5730507A11Rik	0	2.58597	0.000533671
Shisa4	0	2.58717	0.0332189
Gm37144	0	2.59895	0.00867609
Gm42992	0	2.60486	0.00117674
Gm42531	0	2.61361	0.013137
AC125020.3	0	2.61633	0.0247005
Gm38071	0	2.62422	0.0028654
A530083M17Rik	0	2.62471	0.0132797
Zmat4	0	2.62765	0.000857923
Gm38125	0	2.62905	0.00152026
Gm26814	0	2.6382	0.000264949
Plcxd3	0	2.66233	0.0369553
Gm44224	0	2.66396	0.0214191
Gm38273	0	2.67016	0.00901153
Gm38292	0	2.67831	1.01482e-07
Gm36989	0	2.6923	0.000260477
Phxr4	0	2.69315	0.00160374
Gm17571	0	2.69787	0.000104414
Gm42461	0	2.70028	0.00874369
Gm15666	0	2.7032	0.00184819
Gm43389	0	2.71165	0.00295555
Gm43483	0	2.71557	0.0367559
AC161884.1	0	2.72398	0.00280889
Gm15478	0	2.73041	0.00319559
A130050O07Rik	0	2.7336	0.0129526
Gm37706	0	2.74372	0.000704587
AC135669.2	0	2.74604	0.0243502
Amelx	0	2.75637	0.0332129
Gm42895	0	2.75925	0.000628593
Gm37960	0	2.77128	0.00340737
Gm15533	0	2.78791	0.000141259
Gm43560	0	2.80542	0.000251079
Gm43331	0	2.80628	0.00116307
Gm3081	0	2.82292	0.000970272
Gm15654	0	2.84396	0.0114284
Gm25873	0	2.85954	0.0196595
Gm12064	0	2.85986	0.0336394
AC154328.1	0	2.87233	0.0157054
P2ry12	0	2.87414	0.000884381
Gm17546	0	2.88264	0.0220652
G530011O06Rik	0	2.90563	0.000745722
Gm13311	0	2.92762	0.0441635
Gm38075	0	2.93894	0.0146101
Gm12333	0	2.94264	8.95117e-06
AC154828.1	0	2.94382	0.0154802
Gm44095	0	2.95535	0.00149988
AC167360.1	0	2.95648	0.0222042
Gm24106	0	2.96821	0.00113881
Gpr3	0	2.98637	0.00122172
AC156798.2	0	2.98748	0.000173249
Olfr417	0	2.99302	1.6281e-05
9430092D12Rik	0	2.99459	0.00706033
Gm29994	0	2.99513	0.000704587
D630008O14Rik	0	3.00938	0.00161571
Pou5f2	0	3.03153	0.000143138
Lrrc18	0	3.05846	0.010541
Gldc	0	3.06889	0.0142514
Gm37204	0	3.09829	0.000669651
4930538E20Rik	0	3.10373	0.00100406
Gm43167	0	3.10641	0.000227796
CT025642.1	0	3.14015	0.000267651
Gm42728	0	3.1463	0.00806859
Gm14286	0	3.20662	0.00600086
Gm45457	0	3.21281	0.00802347
Gm37618	0	3.32009	0.0283767
Gm42479	0	3.33808	0.0390487
AC126549.1	0	3.39397	8.41794e-05
Gm44680	0	3.40418	2.68056e-05
Gm22829	0	3.44272	0.0246786
AC124346.3	0	3.52573	5.40913e-07
Gm37873	0	3.71548	0.0167507
Gm38001	0	3.86802	0.0355238
Gm3235	0	3.92496	0.00223019
Gm42826	0	8.20947	2.41023e-05
