# Supplementary material for: Nicotinamide riboside attenuates age-associated metabolic and functional changes in hematopoietic stem cells
Source: Nat Commun. 2021 May 11;12:2665. doi: 10.1038/s41467-021-22863-0 (PMC8113506; doi:10.1038/s41467-021-22863-0)
Supplement: Supplementary file 7 — Source Data [file 41467_2021_22863_MOESM7_ESM.xlsx]

## Sheet: Figure 1b
Fig 1b	# cells (x10^6) per hindlimb
aged	82	101	95	76	84	75	58	39	70	108	132	110	127	67	95	81	75	42	69	64	66	79	59	63
aged + NR	64	97	87	103	97	64	83	97	84	89	103	69	28	62	73	51	88	88	50	48	100	90	81	77	56
young	68.5	78.5	60.5	60.5	75	69	61	78	72	82	60	59	45	82	64	84	73

## Sheet: Figure 1d
Fig 1d	HSPC frequency (%) in WBM
aged	0.6725	0.4723	0.9077	0.4277	0.321	0.3416	0.4622	0.4185	0.5787	0.4209	0.4946	0.4765	0.6477	0.3793	0.3345	0.9334	0.4611	0.3933	0.4615	0.3305	0.3884	0.4445	0.264	0.4227	0.5462	0.2174	0.2423	0.2422	0.2974	0.3991	0.3547
aged + NR	0.2207	0.2489	0.3196	0.2848	0.2586	0.2417	0.1923	0.3793	0.3531	0.3339	0.3579	0.2381	0.3201	0.8135	0.2397	0.3871	0.2822	0.3749	0.3177	0.2516	0.3232	0.2859	0.4049	0.3068	0.3613	0.2619	0.2475	0.2508
young	0.1635	0.1438	0.1431	0.1217	0.1712	0.1338	0.1174	0.2382	0.167	0.1751	0.1404	0.1748	0.1349	0.1062	0.1751

## Sheet: Figure 1e
Fig 1e	HSC frequency (%) in WBM
aged	0.1992	0.1377	0.1358	0.0522	0.1646	0.0666	0.1722	0.0993	0.1874	0.1506	0.1086	0.1215	0.1194	0.0911	0.1434	0.057	0.2384	0.1305	0.1886	0.1412	0.034	0.0705	0.0955	0.1364	0.0956	0.0818	0.0883	0.0568	0.0612	0.1848	0.1376
aged + NR	0.0532	0.0629	0.0707	0.0776	0.0619	0.0456	0.0535	0.1123	0.1494	0.11	0.1009	0.0491	0.1256	0.0954	0.0517	0.101	0.0668	0.0834	0.0977	0.1106	0.1021	0.0439	0.0451	0.097	0.0495	0.0326	0.0649	0.0917
young	0.0119	0.0124	0.0121	0.0111	0.0089	0.0106	0.0135	0.0194	0.0103	0.0128	0.0093	0.0101	0.008	0.0076	0.0119

## Sheet: Figure 1f
Fig 1f	MPP frequency (%) in WBM
aged	0.309	0.1624	0.6247	0.2739	0.0619	0.1856	0.1744	0.2364	0.2747	0.1647	0.2998	0.2567	0.3873	0.1514	0.0587	0.7191	0.1242	0.139	0.1608	0.0868	0.2813	0.2567	0.0945	0.1852	0.3599	0.0683	0.0934	0.1107	0.1038	0.0947	0.0973
aged + NR	0.095	0.1205	0.1574	0.1254	0.1224	0.1376	0.0777	0.1722	0.1175	0.1161	0.1578	0.1122	0.0705	0.4863	0.096	0.1475	0.1154	0.1949	0.1126	0.0659	0.137	0.1251	0.2669	0.117	0.2139	0.1706	0.0994	0.0782
young	0.1042	0.0963	0.102	0.0828	0.1285	0.0879	0.0708	0.1613	0.1223	0.1265	0.071	0.114	0.0849	0.0808	0.1129

## Sheet: Figure 1g
Fig 1g	LMPP frequency (%) in WBM
aged	8.76	13.36	10.22	11.9	12.7	11.33	12.14	16.93	15.31	20.78	14.39	19.16	16.73	8.1	7.77	8.18	10.2	13.47	6.72	13.35	9.39	11.96	13.26	11.96	9.71	10.59	9.56	13.15	10.21	8.93	14.87
aged + NR	17.8	16.67	17.88	16.67	19.33	10.57	11.6	13.38	20.13	18.03	21.97	15.88	10.73	10.76	13.55	13.97	15.28	14.59	17.09	11.35	14.44	13.5	22.99	22.98	18.12	19.62	23.63	19.98
young	35.596	40.2754	45.4874	50.2075	29.7505	30.7902	34.1954	30.6505	32.1712	34.2903	25.2765	24.6377	25.8575	26.7857	31.0696

## Sheet: Figure 1h
Fig 1h	GMP frequency (%) in WBM
aged	0.673	0.4762	0.6259	0.406	0.3126	0.553	0.7538	0.6456	0.7156	0.4434	0.3185	0.4855	0.4354	0.9227	0.6633	0.9238	0.5411	0.6407	0.603	0.5213	0.4085	0.27	0.3178	0.2605	0.3672	0.6025	0.553	0.8888	1.1246	0.5422	0.6994
aged + NR	0.3617	0.2604	0.6107	0.5252	0.4402	0.298	0.4035	0.4276	0.4708	0.3096	0.3416	0.2443	0.5677	0.7133	0.672	0.7109	0.4776	0.3248	0.3724	0.4524	0.709	0.4451	0.6614	0.3624	0.3459	0.2026	0.4176	0.3042
young	0.3942	0.2916	0.2676	0.3044	0.2717	0.3844	0.2856	0.6175	0.2077	0.2265	0.4215	0.4839	0.5084	0.1921	0.3813

## Sheet: Figure 1i
Fig 1i	lymphoid frequency (%) in WBM
aged	24.4977	31.7045	9.3932	16.2847	25.0775	17.5144	29.3893	17.8198	18.4843	25.5664	25.9135	15.9603	11.8616	21.0619	17.4103	30.2778	23.567	19.1656	29.5854	35.5004	6.9249	15.4915	25.532	19.4993	16.7504	28.8877	14.1272	21.1722	28.2499	19.9906	23.3896
aged + NR	16.5143	11.9625	23.1359	18.0588	14.522	17.1463	22.7214	20.1651	20.3519	25.2615	25.6005	17.2512	26.9078	26.3163	28.1281	22.4463	19.8501	13.9424	26.911	19.0688	18.8573	14.6979	14.8882	28.8216	13.7917	9.4338	27.1571	25.7937
young	32.5053	32.8416	24.4811	26.1758	17.9536	18.7388	21.6505	35.011	24.4864	30.4748	33.7186	30.7092	24.2052	43.4172	42.6341	35.7209	28.5977	17.7542	30.4065	35.0323	32.449	29.4889	27.9963	28.8331	30.0374	32.3412	28.9268	36.6006

## Sheet: Figure 1j
Fig 1j	myeloid frequency (%) in WBM
aged	42.0082	36.4264	51.8315	36.5501	29.9545	37.54	40.1478	42.3932	49.5669	41.0309	46.6428	51.4225	38.684	38.3283	32.2862	21.2733	49.7994	47.4483	40.8963	32.0029	18.6587	31.528	28.5093	42.4692	39.7122	41.0912	38.9225	41.542	28.5632	37.9237	43.7412
aged + NR	35.4952	31.5889	44.0266	47.8496	40.4722	27.9081	31.3058	53.9458	49.8323	46.1827	48.4538	42.5808	29.3922	40.0031	25.2689	23.0686	48.3921	70.9402	42.2135	42.1745	51.971	41.8053	48.7112	32.8325	45.1547	47.3896	34.171	32.6445
young	29.6364	33.6347	30.3369	30.6802	38.5659	32.9792	32.7897	32.3026	41.1923	32.3179	23.0998	38.9566	43.9703	23.5582	25.5897	32.437	38.5149	40.6644	36.4333	33.2275	33.8314	36.3188	29.2318	36.0659	30.9681	28.1738	38.5305	36.3188

## Sheet: Figure 1k
Fig 1k	NAD/NADH ratio
aged	0.106	0.461	0.275
aged + NR	1.27	0.302	0.919
young	1.62	0.846	1.86

## Sheet: Figure 3b
Fig 3b	Glycolysis (CPM)
	Hk2					Foxk1
aged	140.745	128.442	163.965	122.314	145.204	45.8071	46.706	55.2748	73.6018	56.4347
aged + NR	81.92	118.053	72.7254	132.226	81.9621	37.0052	39.351	28.3901	39.0835	48.197
young	58.6012	89.618	77.2388	86.3428	50.973	33.336	39.7855	41.3138	38.0924	34.5214

[truncated: 58 more sheets: Figure 3c, Figure 3d, Figure 3e, Figure 4b, Figure 4d, Figure 4f, Figure 5a, Figure 5b, Figure 5c, Figure 5e, Figure 5g, Figure 5h, Figure 6c, Figure 7b, Figure 7c, Figure 7d, Figure 7e, Supp Figure 1a, Supp Figure 1b, Supp Figure 1c …]
